# Supplementary material for: A comprehensive assessment of N-terminal signal peptides prediction methods
Source: BMC Bioinformatics. 2009 Dec 3;10(Suppl 15):S2. doi: 10.1186/1471-2105-10-S15-S2 (PMC2788353; doi:10.1186/1471-2105-10-S15-S2)
Supplement: Additional file 2 — The three datasets used in this study. Text files providing the details of the datasets used in this study are provided. Each file is named as follows: X_Y_Z where X is the experiment number (1, 2 or 3); Y is the organism group (Euk, Gneg or Gpos); Z is the type of dataset [P (positive) or N (negative)]. In the positive set, each entry is formatted as Swiss-Prot ID<space>Cleavage site<space>First 70 amino acid residues. In the negative sets, each entry is formatted as Swiss-Prot ID<space>First 70 amino acid residues. [file 1471-2105-10-S15-S2-S2.zip]

Archive with 14 entries (14 files):
- additional file 1/1_euk_n.txt
- additional file 1/1_euk_p.txt
- additional file 1/2_euk_n.txt
- additional file 1/2_euk_p.txt
- additional file 1/2_gneg_n.txt
- additional file 1/2_gneg_p.txt
- additional file 1/2_gpos_n.txt
- additional file 1/2_gpos_p.txt
- additional file 1/3_euk_n.txt
- additional file 1/3_euk_p.txt
- additional file 1/3_gneg_n.txt
- additional file 1/3_gneg_p.txt
- additional file 1/3_gpos_n.txt
- additional file 1/3_gpos_p.txt
