# Supplementary material for: A comprehensive assessment of N-terminal signal peptides prediction methods
Source: BMC Bioinformatics. 2009 Dec 3;10(Suppl 15):S2. doi: 10.1186/1471-2105-10-S15-S2 (PMC2788353; doi:10.1186/1471-2105-10-S15-S2)
Supplement: Additional file 2 — The three datasets used in this study. Text files providing the details of the datasets used in this study are provided. Each file is named as follows: X_Y_Z where X is the experiment number (1, 2 or 3); Y is the organism group (Euk, Gneg or Gpos); Z is the type of dataset [P (positive) or N (negative)]. In the positive set, each entry is formatted as Swiss-Prot ID<space>Cleavage site<space>First 70 amino acid residues. In the negative sets, each entry is formatted as Swiss-Prot ID<space>First 70 amino acid residues. [file 1471-2105-10-S15-S2-S2.zip › additional file 1/2_gneg_p.txt]

AERA_AERHY 23 MQKIKLTGLSLIISGLLMAQAQAAEPVYPDQLRLFSLGQGVCGDKYRPVNREEAQSVKSNIVGMMGQWQI
AGAR_ALTAT 23 MLKVIPWLLVTSSLVAIPTYIHATTEVVVNLNVKHSVEGKSEFERKNHIKLHSTLNDNDWQGEEDKLKYM
AGP_ECOLI 22 MNKTLIAAAVAGIVLLASNAQAQTVPEGYQLQQVLMMSRHNLRAPLANNGSVLEQSTPNKWPEWDVPGGQ
AIDA_ECOLX 49 MNKAYSIIWSHSRQAWIVASELARGHGFVLAKNTLLVLAVVSTIGNAFAVNISGTVSSGGTVSSGETQIV
ALGE_PSEAE 32 MNSSRSVNPRPSFAPRALSLAIALLLGAPAFAANSGEAPKNFGLDVKITGESENDRDLGTAPGGTLNDIG
ALXM_PHOS4 20 MIKSNLVISSLAIVSSMSYAGVEFSNPSGQLGEPANYTQFANILSASELQISDPNGKKGNKEYFALDNDF
ALYA_KLEPN 20 MLKSGVMVASLCLFSVPSRAAVPAPGDKFELSGWSLSVPVDSDNDGKADQIKEKTLAAGYRNSDFFTLSD
ALYA_PSEAL 23 MKIISCKSIIVSSLLALSATATAGSFNDISWTLENEDNLPETDASGCALKPSTSTSTSKTFEFGLTDDSN
AMCY_METEX 20 MRALAFAAALAAFSATAALAAGALEAVQEAPAGSTEVKIAKMKFQTPEVRIKAGSAVTWTNTEALPHNVH
AMCY_PARDE 26 MISATKIRSCLAACVLAAFGATGALADKATIPSESPFAAAEVADGAIVVDIAKMKYETPELHVKVGDTVT
AMO_ECOLI 30 MGSPSLYSARKTTLALAVALSFAWQAPVFAHGGEAHMVPMDKTLKEFGADVQWDDYAQLFTLIKDGAYVK
AMPC_CITFR 20 MMKKSICCALLLTASFSTFAAAKTEQQIADIVNRTITPLMQEQAIPGMAVAIIYEGKPYYFTWGKADIAN
AMPC_ECOLI 19 MFKTTLCALLITASCSTFAAPQQINDIVHRTITPLIEQQKIPGMAVAVIYQGKPYYFTWGYADIAKKQPV
AMPC_ENTCL 20 MMRKSLCCALLLGISCSALATPVSEKQLAEVVANTITPLMKAQSVPGMAVAVIYQGKPHYYTFGKADIAA
AMPC_PSEAE 26 MRDTRFPCLCGIAASTLLFATTPAIAGEAPADRLKALVDAAVQPVMKANDIPGLAVAISLKGEPHYFSYG
AMPC_PSYIM 39 MKLFTSTLTAKKSSTHKPLISLALSVLISTLLISETAQAADANDRLEQEVDKQAKQLMAQYQIPGMAFGI
AMPC_SERMA 21 MTKMNRCAALIAALILPTAHAAQQQDIDAVIQPLMKKYGVPGMAIAVSVDGKQQIYPYGVASKQTGKPIT
AMY_PSEHA 24 MKLNKIITTAGLSLGLLLPSIATATPTTFVHLFEWNWQDVAQECEQYLGPKGYAAVQVSPPNEHITGSQW
AMY1_ECOLI 17 MKLAACFLTLLPGFAVAASWTSPGFPAFSEQGTGTFVSHAQLPKGTRPLTLNFDQQCWQPADAIKLNQML
ARAF_ECOLI 23 MHKFTKALAAIGLAAVMSQSAMAENLKLGFLVKQPEEPWFQTEWKFADKAGKDLGFEVIKIAVPDGEKTL
ARGT_ECOLI 22 MKKSILALSLLVGLSTAASSYAALPETVRIGTDTTYAPFSSKDAKGDFVGFDIDLGNEMCKRMQVKCTWV
ARTI_ECOLI 19 MKKVLIAALIAGFSLSATAAETIRFATEASYPPFESIDANNQIVGFDVDLAQALCKEIDATCTFSNQAFD
ARTI_HAEIN 19 MKKTLLTAILLGASVAASAQELTFAMQPSYPPFETTNAKGEIIGFDVDVTNAICQEIQATCKFKSETFDA
ASPG_ERWCH 21 MERWFKSLFVLVLFFVFTASAADKLPNIVILATGGTIAGSAATGTQTTGYKAGALGVDTLINAVPEVKKL
ASPG2_ECOLI 22 MEFFKKTALAALVMGFSGAALALPNITILATGGTIAGGGDSATKSNYTVGKVGVENLVNAVPQLKDIANV
AZUP_ACHCY 28 MEKTMLNAIKSGFGIAIAAMLVAAPAAAADFEVHMLNKGKDGAMVFEPASLKVAPGDTVTFIPTDKGHNV
AZUP_ALCFA 23 MRNIAIKFAAAGILAMLAAPALAENIEVHMLNKGAEGAMVFEPAYIKANPGDTVTFIPVDKGHNVESIKD
AZUP_PARPN 22 MFHHSLAAAAAALLALAAPGFAATHEVHMLNKGESGAMVFEPAFVRAEPGDVINFVPTDKSHNVEAIKEI
AZUR_ALCDE 20 MLAKATLAIVLSAASLPVLAAQCEATIESNDAMQYNLKEMVVDKSCKQFTVHLKHVGKMAKVAMGHNWVL
AZUR_PSEAE 20 MLRKLAAVSLLSLLSAPLLAAECSVDIQGNDQMQFNTNAITVDKSCKQFTVNLSHPGNLPKNVMGHNWVL
AZUR1_METJ 21 MKSSKIVAILLASLFSGSVLAAGCSVDVEANDAMQYNTKNIDVEKSCKEFTVNLKHTGSLPKNVMGHNLV
BCSP_BRUAB 28 MKFGSKIRRLAVAAVAGAIALGASFAVAQAPTFFRIGTGGTAGTYYPIGGLIANAISGAGEKGVPGLVAT
BLA3_KLEPN 21 MRYIRLCIISLLATLPLAVHASPQPLEQIKLSESQLSGRVGMIEMDLASGRTLTAWRADERFPMMSTFKV
BLAC_CITDI 27 MFKKRGRQTVLIAAVLAFFTASSPLLARTQGEPTQVQQKLAALEKQSGGRLGVALINTADRSQILYRGDE
BLAN_ENTCL 27 MSLNVKQSRIAILFSSCLISISFFSQANTKGIDEIKNLETDFNGRIGVYALDTGSGKSFSYRANERFPLC
BLAN_SERMA 27 MSNKVNFKTASFLFSVCLALSAFNAHANKSDAAAKQIKKLEEDFDGRIGVFAIDTGSGNTFGYRSDERFP
BLAT_ECOLX 23 MSIQHFRVALIPFFAAFCLPVFAHPETLVKVKDAEDQLGARVGYIELDLNSGKILESFRPEERFPMMSTF
BLC1_ECOLX 28 MVKKSLRQFTLMATATVTLLLGSVPLYAQTADVQQKLAELERQSGGRLGVALINTADNSQILYRADERFA
BLE1_PSEAE 26 MNVIIKAVVTASTLLMVSFSSFETSAQSPLLKEQIESIVIGKKATVGVAVWGPDDLEPLLINPFEKFPMQ
BLO10_PSEAE 20 MKTFAAYVIIACLSSTALAGSITENTSWNKEFSAEAVNGVFVLCKSSSKSCATNDLARASKEYLPASTFK
BLO2_SALTY 21 MAIRIFAILFSIFSLATFAHAQEGTLERSDWRKFFSEFQAKGTIVVADERQADRAMLVFDPVRSKKRYSP
BLT1_ECOLX 29 MMTQSIRRSMLTVMATLPLLFSSATLHAQANSVQQQLEALEKSSGGRLGVALINTADNSQILYRADERFA
BMP_TREPA 20 MGRYIVPALLCVAGMGFAHAQSALQPIAEVNLFRREPVTLGQIKARISAIEKEMGKKLSTAERRQFMDSL
BP26_BRUAB 28 MNTRASNFLAASFSTIMLVGAFSLPAFAQENQMTTQPARIAVTGEGMMTPSPDMAILNLSVLRQAKTARE
BRAC_PSEAE 26 MKKGTQRLSRLFAAMAIAGFASYSMAADTIKIALAGPVTGPVAQYGDMQRAGALMAIEQINKAGGVNGAQ
BTUB_ECOLI 20 MIKKASLLTACSVTAFSAWAQDTSPDTLVVTANRFEQPRSTVLAPTTVVTRQDIDRWQSTSVNDVLRRLP
C554_NITEU 24 MKIMIACGLVAAALFTLTSGQSLAADAPFEGRKKCSSCHKAQAQSWKDTAHAKAMESLKPNVKKEAKQKA
C562_ECOLX 22 MRKSLLAILAVSSLVFSSASFAADLEDNMETLNDNLKVIEKADNAAQVKDALTKMRAAALDAQKATPPKL
CAH_NEIGO 26 MPRFPRTLPRLTAVLLLACTAFSAAAHGNHTHWGYTGHDSPESWGNLSEEFRLCSTGKNQSPVNITETVS
CDGT_KLEOX 30 MKRNRFFNTSAAIAISIALNTFFCSMQTIAAEPEETYLDFRKETIYFLFLDRFSDGDPSNNAGFNSATYD
CEXE_ECOLX 19 MKKYILGVILAMGSLSAIAGGGNSERPPSVAAGECVTFNSKLGEIGGYSWKYSNDACNETVAKGYAIGVA
CGKA_ALTCA 25 MKPISIVAFPIPAISMLLLSAVSQAASMQPPIAKPGETWILQAKRSDEFNVKDATKWNFQTENYGVWSWK
CHB_SERMA 27 MNAFKLSALARLTATMGFLGGMGSAMADQQLVDQLSQLKLNVKMLDNRAGENGVDCAALGADWASCNRVL
CHIB_SERMA 41 MSTRKAVIGYYFIPTNQINNYTETDTSVVPFPVSNITPAKAKQLTHINFSFLDINSNLECAWDPATNDAK
CHMU_ENTAG 20 MTHFVAIFFSSLFMCSNVFAGSVSSVSLGSLSSALNERMQVMKAVAGYKALHHLPIEDLPREQVVLDHML
CIRA_ECOLI 25 MFRLNPFVRVGLCLSAISCAWPVLAVDDDGETMVVTASSVEQNLKDAPASISVITQEDLQRKPVQNLKDV
CN16_ECOLI 19 MIKFSATLLATLIAASVNAATVDLRIMETTDLHSNMMDFDYYKDTATEKFGLVRTASLINDARNEVKNSV
COX2_PARDE 29 MMAIATKRRGVAAVMSLGVATMTAVPALAQDVLGDLPVIGKPVNGGMNFQPASSPLAHDQQWLDHFVLYI
CPG1_PORGI 24 MKNLNKFVSIALCSSLLGGMAFAQQTELGRNPNVRLLESTQQSVTKVQFRMDNLKFTEVQTPKGMAQVPT
CSGA_ECOLI 20 MKLLKVAAIAAIVFSGSALAGVVPQYGGGGNHGGGGNNSGPNSELNIYQYGGGNSALALQTDARNSDLTI
CSLA_PEDHE 22 MKKLFVTCIVFFSILSPALLIAQQTGTAELIMKRVMLDLKKPLRNMDKVAEKNLNTLQPDGSWKDVPYKD
CSLB_PEDHE 25 MKMLNKLAGYLLPIMVLLNVAPCLGQVVASNETLYQVVKEVKPGGLVQIADGTYKDVQLIVSNSGKSGLP
CY1_RHOCA 21 MKKLLISAVSALVLGSGAAFANSNVPDHAFSFEGIFGKYDQAQLRRGFQVYNEVCSACHGMKFVPIRTLA
CY1_RHORU 24 MTTIVKRALVAAGMVLAIGGAAQANEGGVSLHKQDWSWKGIFGRYDQPQLQRGFQVFHEVCSTCHGMKRV
CY550_PARDE 20 MKISIYATLAAITLALPAAAQDGDAAKGEKEFNKCKACHMIQAPDGTDIIKGGKTGPNLYGVVGRKIASE
CY550_PARVE 20 MKISIYATLAALSLALPAVAQEGDAAKGEKEFNKCKACHMVQAPDGTDIVKGGKTGPNLYGVVGRKIASV
CY550_SYNP2 34 MNKILGIDPLKKFIFGISAFVLLFWQLNVGAANATALREVDRTVNLNETETVVLSDQQVAKGERIFINTC
CY550_SYNY3 25 MKRFFLVAIASVLFFFNTMVGSANAVELTESTRTIPLDEAGGTTTLTARQFTNGQKIFVDTCTQCHLQGK
CY551_PSEAE 22 MKPYALLSLLATGTLLAQGAWAEDPEVLFKNKGCVACHAIDTKMVGPAYKDVAAKFAGQAGAEAELAQRI
CY552_BRAJA 23 MHLHLRGICLVLAVASSSSSALAADAGHGADLAKRWCASCHVVANGQAVASADVPSFASVARRPDFSSEK
CY552_HYDTH 18 MKKFLLVAVVGLAGITFANEQLAKQKGCMACHDLKAKKVGPAYADVAKKYAGRKDAVDYLAGKIKKGGSG
CY553_DESVH 24 MKRVLLLSSLCAALSFGLAVSGVAADGAALYKSCIGCHGADGSKAAMGSAKPVKGQGAEELYKKMKGYAD
CY553_DESVM 23 MKRILVVMSICAALAFGVSAAMAADGAALYKSCVGCHGADGSKQAMGVGHAVKGQKADELFKKLKGYADG
CY553_HELPY 19 MKKVIMALGVLAFANALMATDVKALAKSCAACHGVKFEKKALGKSKIVNMMSEAEIEKDLMDFKSGANKN
CYC2_RHOCA 21 MKISLTAATVAALVLAAPAFAGDAAKGEKEFNKCKTCHSIIAPDGTEIVKGAKTGPNLYGVVGRTAGTYP
CYC2_RHOS4 21 MKFQVKALAAIAAFAALPALAQEGDPEAGAKAFNQCQTCHVIVDDSGTTIAGRNAKTGPNLYGVVGRTAG
CYC2_RHOVI 20 MRKLVFGLFVLAASVAPAAAQDAASGEQVFKQCLVCHSIGPGAKNKVGPVLNGLFGRHSGTIEGFAYSDA
CYC3_DESVH 22 MRKLFFCGVLALAVAFALPVVAAPKAPADGLKMEATKQPVVFNHSTHKSVKCGDCHHPVNGKEDYRKCGT
CYC3_DESVM 23 MKKMFLTGVLALAVAIAMPALAAAPKAPADGLKMDKTKQPVVFNHSTHKAVKCGDCHHPVNGKEDYQKCA
CYC3_SHEFN 25 MSNKLLSALFAAGFAVMMMSSASFAADETLAEFHVEMGGCENCHADGEPSKDGAYEFEQCQSCHGSLAEM
CYC3A_DESAF 24 MFKHTLIALTLLAAATLFSLPAFSQEDMTHVPTDAFGKLERPAAVFNHDEHNEKAGIESCNACHHVWVNG
CYC3B_DESAF 23 MKKLFSMLVAAALVGTMAMAAQAVPQVPADVVIDHLSNPNAKLEYKVKFSHKAHASLGTDAAACQKCHHK
CYC4_AZOVI 20 MNKALVTLLLTLGITGLAHAAGDAAAGQGKAAVCGACHGPDGNSAAPNFPKLAGQGERYLLKQMQDIKAG
CYC4_PSEST 20 MNKVLVSLLLTLGITGMAHAAGDAEAGQGKVAVCGACHGVDGNSPAPNFPKLAGQGERYLLKQLQDIKAG
CYC6_SYNY3 35 MFKLFNQASRIFFGIALPCLIFLGGIFSLGNTALAADLAHGKAIFAGNCAACHNGGLNAINPSKTLKMAD
CYC9_DESDE 30 MRNGTSLLLLAAIALAGAACLTAMGGTAKAAALEPTDSGAPSAIVMFPVGEKPNPKGAAMKPVVFNHLIH
CYCA_METME 20 MKIKTIIAVFGVLFSAHALADVTNAEKLVYKYTNIAHSANPMYEAPSITDGKIFFNRKFKTPSGKEAACA
CYCL_METEX 25 MMNRVKIGTALLGLTLAGIALPALAQPQSGPQTGVVFRNTVTGEALDVSQGKEGGRDTPAVKKFLETGEN
CYCP_CHRVI 23 MKHVLASTAAGLMALGLASSAIAAGLSPEEQIETRQAGYEFMGWNMGKIKANLEGEYNAAQVEAAANVIA
CYF_NOSSP 44 MRNASVTARLTRSVRAIVKTLLIAIATVTFYFSCDLALPQSAAAYPFWAQQTYPETPREPTGRIVCANCH
CYF_PHOLA 45 MNFKVCSFPSRRQSIAAFVRVLMVILLTLGALVSSDVLLPQPAAAYPFWAQQNYANPREATGRIVCANCH
CYSP_ECOLI 25 MAVNLLKKNSLALVASLLLAGHVQATELLNSSYDVSRELFAALNPPFEQQWAKDNGGDKLTIKQSHAGSS
DACA_ECOLI 29 MNTIFSARIMKRLALTTALCTAFISAAHADDLNIKTMIPGVPQIDAESYILIDYNSGKVLAEQNADVRRD
DACB_ECOLI 20 MRFSRFIIGLTSCIAFSVQAANVDEYITQLPAGANLALMVQKVGASAPAIDYHSQQMALPASTQKVITAL
DACC_ECOLI 27 MTQYSSLLRGLAAGSAFLFLFAPTAFAAEQTVEAPSVDARAWILMDYASGKVLAEGNADEKLDPASLTKI
DCTP_RHOCA 26 MLTRRILGALVGATALSLALSVPALAEPIVIKFSHVVAPDTPKGKGAAKFEELAEKYTNGAVDVEVYPNS
DEGQ_ECOLI 27 MKKQTQLLSALALSVGLTLSASFQAVASIPGQVADQAPLPSLAPMLEKVLPAVVSVRVEGTASQGQKIPE
DGAL_ECOLI 23 MNKKVLTLSAVMASMLFGAAAHAADTRIGVTIYKYDDNFMSVVRKAIEQDAKAAPDVQLLMNDSQNDQSK
DHAQ_ACEPO 44 MGRLNRFRLGKDGRREQASLSRRGFLVTSLGAGVMFGFARPSSANQIFPLDRSLPGDGAFEPTIWCSIAP
DHET_GLUOX 34 MTSGLLTPIKVTKKRLLSCAAALAFSAAVPVAFAQEDTGTAITSSDNGGHPGDWLSYGRSYSEQRYSPLD
DHGB_ACICA 24 MNKHLLAKIALLSAVQLVTLSAFADVPLTPSQFAKAKSENFDKKVILSNLNKPHALLWGPDNQIWLTERA
DHM1_METEX 27 MSRFVTSVSALAMLALAPAALSSGAYANDKLVELSKSDDNWVMPGKNYDSNNFSDLKQINKGNVKQLRPA
DHM1_PARDE 32 MNRNTPKARGASSLAMAVAMGLAVLTTAPATANDQLVELAKDPANWVMTGRDYNAQNYSEMTDINKENVK
DHM2_METEX 22 MKTTLIAAAIVALSGLAAPALAYDGTKCKAAGNCWEPKPGFPEKIAGSKYDPKHDPKELNKQADSIKQME
DHSU_CHRVI 30 MTLNRRDFIKTSGAAVAAVGILGFPHLAFGAGRKVVVVGGGTGGATAAKYIKLADPSIEVTLIEPNTDYY
DPPA_ECOLI 28 MRISLKKSGMLKLGLSLVAMTVAASVQAKTLVYCSEGSPEGFNPQLFTSGTTYDASSVPLYNRLVEFKIG
DRAA_ECOLX 21 MKKLAIMAAASMVFAVSSAHAGFTPSGTTGTTKLTVTEECQVRVGDLTVAKTRGQLTDAAPIGPVTVQAL
DSBA_ECOLI 19 MKKIWLALAGLVLAFSASAAQYEDGKQYTTLEKPVAGAPQVLEFFSFFCPHCYQFEEVLHISDNVKKKLP
DSBC_ECOLI 20 MKKGFMLFTLLAAFSGFAQADDAAIQQTLAKMGIKSSDIQPAPVAGMKTVLTNSGVLYITDDGKHIIQGP
DSBG_ECOLI 17 MLKKILLLALLPAIAFAEELPAPVKAIEKQGITIIKTFDAPGGMKGYLGKYQDMGVTIYLTPDGKHAISG
E2BA_ECOLX 20 MAKVISFFISLFLISFPLYANDYFRADSRTPDEVRRSGGLIPRGQDEAYERGTPININLYDHARGTATGN
E2BB_ECOLX 20 MSFKKIIKAFVIMAALVSVQAHAGASQFFKDNCNRTTASLVEGVELTKYISDINNNTDGMYVVSSTGGVW
EBA2_FLAME 45 MKTANFSFALCLSVVIMLFIKCTRSEQDLSVTKDAIAQKSGVTVSAVNLSNLIAYKNSDHQISAGYYRTW
EBAG_FLAST 47 MQFGIVAAIADGGRTARAGGSVRPPRRPPASHTAWGLPRGRPTGQPHATPTKSGPTSIAYVEVNNDQLAN
ECOT_ECOLI 20 MKTILPAVLFAAFATTSAWAAESVQPLEKIAPYPQAEKGMKRQVIQLTPQEDESTLKVELLIGQTLEVDC
ELAP_ECOLX 18 MKNITFIFFILLASPLYANGDRLYRADSRPPDEIKRSGGLMPRGHNEYFDRGTQMNINLYDHARGTQTGF
ELBH_ECOLX 21 MNKVKFYVLFTALLSSLCAHGAPQSITELCSEYHNTQIYTINDKILSYTESMAGKREMVIITFKSGATFQ
ELBP_ECOLX 21 MNKVKCYVLFTALLSSLYAHGAPQTITELCSEYRNTQIYTINDKILSYTESMAGKREMVIITFKSGETFQ
ESPC_ECO27 53 MNKIYALKYCHATGGLIAVSELASRVMKKAARGSLLALFNLSLYGAFLSASQAAQLNIDNVWARDYLDLA
EXAA_PSEAE 34 MTTRTSPAPAGLLRPSLHCLAFAVALGSAGAALAKDVTWEDIANDDKTTGDVLQYGMGTHAQRWSPLKQV
FAEC_ECOLX 21 MKKAFLLACVFFLTGGGVSHAAVQKTIFSADVVASVCHVVVDADSTGNSGRLTFGTYRKSTGASVPPRDF
FAED_ECOLX 35 MKKYVTTKSVQPVAFRLTTLSLVMSAVLGSASVIAGEKLDMSFIQGGGGVNPEVWAALNGSYAPGRYLVD
FAEF_ECOLX 22 MKKTMMAAALVLSALSIQSALAAEYSEKTQYLGVVNGQVVGNSVVKVTRTPTDPVLYRSGSNSPLPAELI
FANC_ECOLX 22 MKKTLLAIILGGMAFATTNASANTGTINFNGKITSATCTIDPEVNGNRTSTIDLGQAAISGHGTVVDFKL
FBPA_NEIMA 22 MKTSIRYALLAAALTAATPALADITVYNGQHKEAAQAVADAFTRATGIKVKLNSAKGDQLAGQIKEEGSR
FCUA_YEREN 36 MNQTISSRAPQKRLAPRLLCVMIGAALGTLSASSWAAAATDSTAENAKKTSATAATAKAEDSKTNDTITV
FECA_ECOLI 33 MTPLRVFRKTTPLVNTIRLSLLPLAGLSFSAFAAQVNIAPGSLDKALNQYAAHSGFTLSVDASLTRGKQS
FEPA_ECOLI 22 MNKKIHSLALLVNLGIYGVAQAQEPTDTPVSHDDTIVVTAAEQNLQAPGVSTITADEIRKNPVARDVSKI
FHUA_ECOLI 33 MARSKTAQPKHSLRKIAVVVATAVSGMSVYAQAAVEPKEDTITVTAAPAPQESAWGPAATIAARQSATGT
FHUD_ECOLI 30 MSGLPLISRRRLLTAMALSPLLWQMNTAHAAAIDPNRIVALEWLPVELLLALGIVPYGVADTINYRLWVS
FHUE_ECOLI 36 MLSTQFNRDNQYQAITKPSLLAGCIALALLPSAAFAAPATEETVIVEGSATAPDDGENDYSVTSTSAGTK
FLAA1_TREHY 19 MKKLFVVLTSIFIAASAYGLTNSTLIDFALTGNADNLQAGEGDTNEVVPVAENLYNDNWVVWLNESARLT
FLHE_SALTY 16 MRKWLALLLFPLTVQAAGEGAWQDSGMGVTLNYRGVSASSSPLSARQPVSGVMTLVAWRYELNGPTPAGL
FLIP_SALTY 21 MRRLLFLSLAGLWLFSPAAAAQLPGLISQPLAGGGQSWSLSVQTLVFITSLTFLPAILLMMTSFTRIIIV
FM_SALEN 21 MRKSASAVAVLALIACGSAHAAGFVGNKAVVQAAVTIAAQNTTSANWSQDPGFTGPAVAAGQKVGTLSIT
FM11_KLEPN 23 MKIKTLAIVVLSALSLSSAAALADTTTVNGGTVHFKGEVVNAACAVDAGSVDQTVQLGQVRTASLKQAGA
FM12_KLEPN 23 MKIKTLAMIVVSALALSSTAALADTTTVNGGTVHFKGEVVNAACAVDAGSIDQTVQLGQVRSAKLATAGS
FM2_BORPE 26 MQIPFQRALRLCLRAALAAIASAAHADDGTIVITGTITDTTCVIEDPSGPNHTKVVQLPKISKNALKANG
FM3_KLEPN 22 MKKVLLSAAMATAFFGMAAANAADTNVGGGQVNFFGKVTDVSCTVSVNGQGSDANVYLSPVTLTEVKAAA
FM98_ECOLX 23 MRMKKSALTLAVLSSLFSGYSLAAPAENNTSQANLDFTGKVTASLCQVDTSNLSQTIDLGELSTSALKAT
FMC1_ECOLX 19 MKFKKTIGAMALTTMFVAVSASAVEKNITVTASVDPVIDLLQADGNALPSAVKLAYSPASKTFESYRVMT
FMF2_ECOLX 21 MIKSVIAGAVAMAVVSFGAYAAPTIPQGQGKVTFNGTVVDAPCGIDAQSADQSIDFGQVSKLFLENDGES
FMF3_ECOLX 21 MQKIQFILGILAAASSSATLAYDGKITFNGKVVDQTCSVTTESKNLTVKLPTVSANSLASSGKVVGLTPF
FMF4_ECOLX 22 MKKTLIALAVAASAAVSGSVMAADWTEGQPGDIIIGGEITSPSVKWLWKTGEGLSSFSNTTNEIVKRKLN
FMF7_ECOLX 21 MKRLVFISFVALSMTAGSAMAQQGDVKFFGNVSATTCNLTPQISGTVGDTIQLGTVAPSGTGSEIPFALK
FMFL_AERHY 24 MPNFFRNGCIALVGSVAAMGAAHAEGGIAEAAGKALDSAQSDVTITAPKVMMVVATVVGVGILINMMRKA
FMS5_ECOLX 22 MKKNLLITSVLAMATVSGSVLAAVTNGQLTFNWQGVVPSAPVTQSSWAFVNGLDIPFTPGTEQLNITLDS
FPTA_PSEAE 38 MKTETKVIKGRQGIARNRHTPLCLGLLLALSPLAAAVADARKDGETELPDMVISGESTSATQPPGVTTLG
FRDA_SHEFN 25 MKKMNLAVCIATLMGTAGLMGTAVAADNLAEFHVQNQECDSCHTPDGELSNDSLTYENTQCVSCHGTLAE
GFO_ZYMMO 52 MTNKISSSDNLSNAVSATDDNASRTPNLTRRALVGGGVGLAAAGALASGLQAATLPAGASQVPTTPAGRP
GGT_ECOLI 25 MIKPTFLRRVAIAALLSGSCFSAAAAPPAPPVSYGVEEDVFHPVRAKQGMVASVDATATQVGVDILKEGG
GGT_PSEUA 24 MKNQTFSKALLATALSCALFNVHAASQAPVGAENGMVVTAQHIASKVGVEVLKSGGNAIDAAVAVGYALA
GLNH_ECOLI 22 MKSVLKVSLAALTLAFAVSSHAADKKLVVATDTAFVPFEFKQGDKYVGFDVDLWAAIAKELKLDYELKPM
GLPQ_ECOLI 25 MKLTLKNLSMAIMMSTIVMGSSAMAADSNEKIVIAHRGASGYLPEHTLPAKAMAYAQGADYLEQDLVMTK
GNL_ZYMMO 35 MTTGRMSRRECLSAAVMVPIAAMTATATITGSAQAAKNNMNGSTIGKITKFSPRLDAILDVSTPIEVIAS
GUNA_ACEXY 20 MSVMAAMGGAQVLSSTGAFADPAPDAVAQQWAIFRAKYLRPSGRVVDTGNGGESHSEGQGYGMLFAASAG
GUNB_PSEFL 29 MNLLSGWVRPLMLGCGLLGAALSAGSIQAAVCEYRVTNEWGSGFTASIRITNNGSSTINGWSVSWNYTDG
GUNS_PECCC 32 MQTVNTQPHRIFRVLLPAVFSSLLLSSLTVSAASSSNDADKLYFGNNKYYLFNNVWGKDEIKGWQQTIFY
GUNY_DICD3 23 MGKPMWRCWALMLMVWFSASATAANGWEIYKSRFMTTDGRIQDTGNKNVSHTEGQGFAMLMAVHYDDRIA
GUNZ_DICD3 43 MPLSYLDKNPVIDSKKHALRKKLFLSCAYFGLSLACLSSNAWASVEPLSVNGNKIYAGEKAKSFAGNSLF
HEP1_PEDHE 21 MKKQILYLIVLQQLFLCSAYAQQKKSGNIPYRVNVQADSAKQKAIIDNKWVAVGINKPYALQYDDKLRFN
HIFA2_HAEIN 20 MKKTLLGSLILLAFAGNVQADINTETSGKVTFFGKVVENTCKVKTEHKNLSVVLNDVGKNSLSTKVNTAM
HIP_CHRVI 37 MSDKPISKSRRDAVKVMLGTAAAIPMINLVGFGTARASAPANAVAADDATAIALKYNQDATKSERVAAAR
HLY3_VIBPA 24 MKYRYFAKKSFLFISMLAAFKTFAFELPSVPFPAPGSDEILFVVRDATFNTNAPVNVKVSDFWTNRNVKR
HMWC_DESVH 31 MRNGRTLLRWAGVLAATAIIGVGGFWSQGTTKALPEGPGEKRADLIEIGAMERFGKLDLPKVAFRHDQHT
HSTC_YEREN 19 MKKIVFVLTLMLFSFGTLGQETASGQVGDVSSSTIATEVSEAECGTQSATTQGENDWDWCCELCCNPACF
HXUB2_HAEIN 26 MKMRPRYSVIASAVSLGFVLSKSVMALGQPDTGSLNRELEQRQIQSEAKPSGELFNQTANSPYTAQYKQG
IGA_NEIGO 27 MKAKRFKINAISLSIFLAYALTPYSEAALVRDDVDYQIFRDFAENKGKFFVGATDLSVKNKRGQNIGNAL
INH_ERWCH 19 MKQLIIATLLSALSGGCMASSLRLPSAAELSGQWVLSGAEQHCDIRLNTDVLDGTTWKLAGDTACLQKLL
IPHP_NOSCO 24 MKTHHANLALALMLGLSSSATAVAADAPQAVATKAAAPNVKPVAADAHGVIPDGAPGMCARSPACRATAI
ISOA_PSEAY 26 MKCPKILAALLGCAVLAGVPAMPAHAAINSMSLGASYDAQQANITFRVYSSQATRIVLYLYSAGYGVQES
IUTA_ECOLX 25 MMISKKYTLWALNPLLLTMMAPAVAQQTDDETFVVSANRSNRTVAEMAQTTWVIENAELEQQIQGGKELK
KDGM_DICD3 20 MKIKLLTLAVASLVSVNALAVSIDYRHEMQDTAQAGHKDRLLISHRFANGFGLSSEVKWAQSSADKTPNK
KPSD1_ECOLX 20 MKLFKSILLIAACHAAQASAAIDINADPNLTGAAPLTGILNGQQSDTQNMSGFDNTPPPSPPVVMSRMFG
LAMB_ECOLI 25 MMITLRKLPLAVAVAAGVMSAQAMAVDFHGYARSGIGWTGSGGEQQCFQTTGAQSKYRLGNECETYAELK
LIP_PSEAE 26 MKKKSLLPLGLAIGLASLAASPLIQASTYTQTKYPIVLAHGMLGFDNILGVDYWFGIPSALRRDGAQVYV
LIP1_PHOLU 24 MKRSFIFAPGMLALSISAISNAHAYNNLYVFGDSLSDGGNNGRYTVDGINGTESKLYNDFIAQQLGIELV
LIVJ_ECOLI 23 MNIKGKALLAGCIALAFSNMALAEDIKVAVVGAMSGPVAQYGDQEFTGAEQAVADINAKGGIKGNKLQIV
MALE_ECOLI 26 MKIKTGARILALSALTTMMFSASALAKIEEGKLVIWINGDKGYNGLAEVGKKFEKDTGIKVTVEHPDKLE
MARI_ALTSP 29 MKTTPFFANLLASQTRELTENELEMTAGGTASQQSPVQEVPEQPFATMRYPSDSDEDGFNFPV
MCEA_KLEPN 19 MELRMREISQKDLNLAFGAGETDPNTQLLNDLGNNMAWGAALGAPGGLGSAALGAAGGALQTVGQGLIDH
MEPA_ECOLI 19 MNKTAIALLALLASSASLAATPWQKITQPVPGSAQSIGSFSNGCIVGADTLPIQSEHYQVMRTDQRRYFG
MIP_COXBU 21 MKRLILPFLSVGLLLGTTAHAATPLKTEQDKLSYSMGVMTGKAFRKHDIKIDPQTFSMGLSDAYLGKETQ
MOMP_CHLPN 23 MKKLLKSALLSAAFAGSVGSLQALPVGNPSDPSLLIDGTIWEGAAGDPCDPCATWCDAISLRAGFYGDYV
MOMP6_CHLPS 22 MKKLLKSALLFAATGSALSLQALPVGNPAEPSLLIDGTMWEGASGDPCDPCATWCDAISIRAGYYGDYVF
MOMPA_CHLTR 22 MKKLLKSVLVFAALSSASSLQALPVGNPAEPSLMIDGILWEGFGGDPCDPCTTWCDAISMRMGYYGDFVF
MOMPP_CHLPS 22 MKKLLKSALLFAAAGSALSLQALPVGNPAEPSLLIDGTMWEGASGDPCDPCATWCDAISIRAGFYGDYVF
MRPA_PROMI 23 MKLNKLALVLGLGLSVVAGSALAADQGHGTVKFVGSIIDAPCSITPDTENQTVPLGQISTAALKDGGRSN
MSP4_ANAMA 29 MNYRELFTGGLSAATVCACSLLVSGAVVASPMSHEVASEGGVMGGSFYVGAAYSPAFPSVTSFDMRESSK
MSPA_TREMA 19 MKKALVFFVALAMIGSVFAAEPAAEAKVAEFSGNAAVTFGFDLDTVKAGFKNTTEADLKFNLMNGGDKST
MYFA_YEREN 29 MNMKKFVKKPLAIAVLMLASGGMVNMVHAEPTVINSKDISATKTVKEGGSFSVEFKATENEIVSGKLDAD
NANH_VIBCH 24 MRFKNVKKTALMLAMFGMATSSNAALFDYNATGDTEFDSPAKQGWMQDNTNNGSGVLTNADGMPAWLVQG
NAPB_RALEH 35 MKPSRSWASLLAVCAVLLAALAMQAIFFPAPARAQGLVDAMRGPTAIANEPRAPLLYPTENKDIRRTRNY
NCASE_PSEAE 24 MSRSAFTALLLSCVLLALSMPARADDLPYRFGLGKADITGEAAEVGMMGYSSLEQKTAGIHMRQWARAFV
NIKA_ECOLI 22 MLSTLRRTLFALLACASFIVHAAAPDEITTAWPVNVGPLNPHLYTPNQMFAQSMVYEPLVKYQADGSVIP
NIR_ACHCY 38 MTEQLQMTRRTMLAGAALAGAVAPLLHTAQAHAAGAAAAAGAAPVDISTLPRVKVDLVKPPFVHAHDQVA
NIR_PSECL 24 MSVFRSVLGACVLLGSCASSLALAGGAEGLQRVKVDLVAPPLVHPHEQVVSGPPKVVQFRMSIEEKKMVI
NIRS_PARPN 29 MRQRTPFARPGLLASAALALVLGPLAASAQEQVAPPKDPAAALEDHKTRTDNRYEPSLDNLAQQDVAAPG
NIRS_PSEAE 25 MPFGKPLVGTLLASLTLLGLATAHAKDDMKAAEQYQGAASAVDPAHVVRTNGAPDMSESEFNEAKQIYFQ
NMPC_ECOLI 23 MKKLTVAISAVAASVLMAMSAQAAEIYNKDSNKLDLYGKVNAKHYFSSNDADDGDTTYARLGFKGETQIN
NPRV_VIBPR 24 MNKTQRHINWLLAVSAATALPVTAAEMINVNDGSLLNQALKAQSQSVAPVETGFKQMKRVVLPNGKVKVR
NRFA_SULDE 21 MKFKLLLAGSLVAVGAMALLASNINEKEKQRVELAKAPSEAGIAGKEKSEEWAKYYPRQFDSWKKTKEYD
NRFA_WOLSU 22 MTKFKLLLAGSLVAIVSMGLLASNINEREKERVALNKTAHSQGIEGKAMSEEWARYYPRQFDSWKKTKES
NUCA_SERMA 20 MRFNNKMLALAALLFAAQASADTLESIDNCAVGCPTGGSSNVSIVRHAYTLNNNSTTKFANWVAYHITKD
OM25_PASMU 23 MKKAVKVTALSLALAFTSSLAMATENIAFISGDYLFQNHPDRKMVAEKLESEFKARVEKLTANKKSIDEK
OM26_HAEIN 23 MKNIAKVTALALGIALASGYASAEEKIAFINAGYIFQHHPDRQAVADKLDAEFKPVAEKLAASKKEVDDK
OM3A_RHILV 22 MNIRMVLLASAAAFAASTPVLAADAIVAAEPEPVEYVRVCDAYGTGYFYIPGTETCLKIEGYIRFQVNVG
OMP_BORPE 20 MKKTLLAAALLAGFAGAAQAETSVTLYGIIDTGIGYNDVDFKVKGANADDSDFKYNHSRFGMINGVQNGS
OMP1_COXBU 23 METTTKLAIGVSALCCLASAAFAGGPDIPMIDMNGFHIGLGFGYKSYTYDQVGTVTVTTNGGTVLSVLHP
OMP32_COMAC 19 MKKSLIALAVLAASGAAMAQSSVTLFGIVDTNVAYVNKDAAGDSRYGLGTSGASTSRLGLRGTEDLGGGL
OMP52_HAEIN 21 MKKTAIALVVAGLAAASVAQAAPQENTFYAGVKAGQASFHDGLRALAREKNVGYHRNSFTYGVFGGYQIL
OMPA_ECOLI 21 MKKTAIAIAVALAGFATVAQAAPKDNTWYTGAKLGWSQYHDTGFINNNGPTHENQLGAGAFGGYQVNPYV
OMPA_NEIGO 19 MKKSLIALTLAALPVAAMADVTLYGTIKAGVETSRSVAHHGAQADRVKTATEIADLGSKIGFKGQEDLGN
OMPA_SERMA 21 MKKTAIALAVALAGFATVAQAAPKDNTWYTGAKLGWSQYHDTGFYGNGYQNGIGNGPTHKDQLGAGAFLG
OMPA_SHIDY 21 MKKTAIAITVALAGFATVAQAAPKDNTWYTGAKLGWSQYHDTGFIDNNGPTHENQLGAGAFGGYQVNPYV
OMPA2_NEIMC 19 MRKKLTALVLSALPLAAVADVSLYGEIKAGVEGRNFQLQLTEPPSKSQPQVKVTKAKSRIRTKISDFGSF
OMPC_ECOLI 21 MKVKVLSLLVPALLVAGAANAAEVYNKDGNKLDLYGKVDGLHYFSDNKDVDGDQTYMRLGFKGETQVTDQ
OMPF_ECOLI 22 MMKRNILAVIVPALLVAGTANAAEIYNKDGNKVDLYGKAVGLHYFSKGNGENSYGGNGDMTYARLGFKGE
OMPG_ECOLI 21 MKKLLPCTALVMCAGMACAQAEERNDWHFNIGAMYEIENVEGYGEDMDGLAEPSVYFNAANGPWRIALAY
OMPH_PHOPR 19 MKKTLVALAILTAAGSANAGINLYDADGVKTDLSGAAEVQYRQTFKEDSDAELRMDDGDLAVNTTVAISD
OMPL_PHOPR 21 MNKKLIALAVAAASISSVATAAEVYSDETSSLAVGGRFEARAVLADVNKDENVTNTASSEVSDKSRVRIN
OMPT_ECOLI 20 MRAKLLGIVLTTPIAISSFASTETLSFTPDNINADISLGTLSGKTKERVYLAEEGGRKVSQLDWKFNNAA
OMPV_VIBCH 19 MKKIALFITASLIAGNALAAQTYIRNGNIYTHEGQWAAEVGAFGSTDLLKDQDKSYGALLNFGYHGEDFN
OMPX_ENTCL 23 MKKIACLSALAAVLAVSAGTAVAATSTVTGGYAQSDMQGVMNKTNGFNLKYRYEQDNNPLGVIGSFTYTE
OPGG_ECOLI 22 MMKMRWLSAAVMLTLYTSSSWAFSIDDVAKQAQSLAGKGYETPKSNLPSVFRDMKYADYQQIQFNHDKAY
OPP12_HAEIN 22 MKKFNQSLLATAMLLAAGGANAAAFQLAEVSTSGLGRAYAGEAAIADNASVVATNPALMSLFKTAQFSTG
OPP22_HAEIN 20 MKKTLAALIVGAFAASAANAAVVYNNEGTNVELGGRLSIIAEQSNSTVDNQKQQHGALRNQGSRFHIKAT
OPPA_ECOLI 26 MTNITKRSLVAAGVLAALMAGNVALAADVPAGVTLAEKQTLVRNNGSEVQSLDPHKIEGVPESNISRDLF
OSMY_ECOLI 28 MTMTRLKISKTLLAVMLTSAVATGSAYAENNAQTTNESAGQKVDSSMNKVGNFMDDSAITAKVKAALVDH
PA1_ECOLI 20 MRTLQGWLLPVFMLPMAVYAQEATVKEVHDAPAVRGSIIANMLQEHDNPFTLYPYDTNYLIYTQTSDLNK
PAC_KLUCI 26 MKNRNRMIVNGIVTSLICCSSLSALAASPPTEVKIVRDEYGMPHIYADDTYRLFYGYGYVVAQDRLFQME
PAPA_ECOLX 22 MIKSVIAGAVAMAVVSFGVNNAAPTIPQGQGKVTFNGTVVDAPCSISQKSADQSIDFGQLSKSFLEAGGV
PAPG_ECOLX 21 MKKWFPAFLFLSLSGGNDALAGWHNVMFYAFNDYLTTNAGNVKVIDQPQLYIPWNTGSATATYYSCSGPE
PEL2_ERWCT 22 MKYLLPTAATGLLLLAAQPAVAANTGGYATTDGGETSGAVKKTARSLQEIVDIIEAAKVDSKGKKVKGGA
PEL3_ERWCA 22 MKYLLPSAAAGLLLLAAQPTMAANTGGYATTDGGDVAGAVKKTARSMQDIIDIIEAAKLDSNGKKVKGGA
PELB_ERWCH 22 MKSLITPIAAGLLLAFSQYSLAADTGGYTKTDGGDVSGAVKKTASSMQDIVNIIEAAKVDANGKKVKGGA
PELX_ERWCH 26 MKYAASGLLSVALNSLLLLGSNQRFATQDVAPVWRGIAFGQSTDVNFATNVLPEKVGVNDVTINGKKLTV
PERT_BORPE 34 MNMSLSRIVKAAPLRRTTLAMALGALGAAPAAHADWNNQSIVKTGERQHGIHIQGSDPGGVRTASGTTIK
PET_ECOLX 52 MNKIYSIKYSAATGGLIAVSELAKKVICKTNRKISAALLSLAVISYTNIIYAANMDISKAWARDYLDLAQ
PGLR2_RALSO 21 MNHRYTLLALAAAALSAGAHATGTSVTAPWGEVAEPSLPADSAVCKTLSASITPIKGSVDSVDGNPANSQ
PHAZ_PSEFL 33 MPLRTLLCGLLLAVCLGQHALAASRCSERPRTLLRPAEVSCSYQSTWLDSGLVGQRKIIYQTPLGTPPAG
PHEC_PSEAE 25 MPKSFRHLVQALACLALLASASLQAQESRLDRILESGVLRVATTGDYKPFSYRTEEGGYAGFDVDMAQRL
PHFS_DESVO 34 MQIVNLTRRGFLKAACVVTGGALISIRMTGKAVAAAKQLKDYMMDRINGVYGADAKFPVRASQDNVQVQK
PHLC_PSEAE 38 MTENWKFRRRTFLKHGAQAATLAGLSGLFPETLRRALAVEPDIRTGTIQDVQHVVILMQENRSFDHYFGH
PHOE_CITFR 21 MKKSTLALVVMGITASASVQAAEVYNKNGNKLDLYGKVKAMHYMTDYDSKDGDQSYIRLGFKGETQINDE
PHOE_ECOLI 21 MKKSTLALVVMGIVASASVQAAEIYNKDGNKLDVYGKVKAMHYMSDNASKDGDQSYIRFGFKGETQINDQ
PHOE_KLEOX 21 MKKSSLALMMMGLIASSATQAAEVYNKNGNKLDVYGKVKAMHYMSDYDSKDGDQTYVRFGIKGETQINDD
PHOE_SALTY 20 MNKSTLAIVVSIIASASVHAAEVYNKNGNKLDVYGKVKAMHYMSDYDSKDGDQSYVRFGFKGETQINDQL
PIC_ECOLX 55 MNKVYSLKYCPVTGGLIAVSELARRVIKKTCRRLTHILLAGIPAICLCYSQISQAGIVRSDIAYQIYRDF
PLAS_PHOLA 34 MKLIAQISRSLSLALFALVLMVGSFVAVMSPAAAETFTVKMGADSGLLQFEPANVTVHPGDTVKWVNNKL
PMEA_ERWCH 24 MLKTISGTLALSLIIAASVHQAQAATTYNAVVSKSSSDGKTFKTIADAIASAPAGSTPFVILIKNGVYNE
PMFA_PROMI 22 MKLSKIALAAALVFGINSVATAENETPAPKVSSTKGEIQLKGEIVNSACGLAASSSPVIVDFSEIPTSAL
PNGF_ELIMR 40 MRKLLIFSISAYLMAGIVSCKGVDSATPVTEDRLALNAVNAPADNTVNIKTFDKVKNAFGDGLSQSAEGT
PORB_PSEAE 31 MYKNKKTRPAARTVGCLFALGALGLGSAAHAAEAFSPNSKWMLGDWGGKRTELLEKGYDFKLEYVGEAAA
PORD_PSEAE 23 MKVMKWSAIALAVSAGSTQFAVADAFVSDQAEAKGFIEDSSLDLLLRNYYFNRDGKSGSGDRVDWTQGFL
PORP_PSEAE 29 MIRRHSCKGVGSSVAWSLLGLAISAQSLAGTVTTDGADIVIKTKGGLEVATTDKEFSFKLGGRLQADYGR
POTF_ECOLI 26 MTALNKKWLSGLVAGALMAVSVGTLAAEQKTLHIYNWSDYIAPDTVANFEKETGIKVVYDVFDSNEVLEG
PPA_ECOLI 22 MKAILIPFLSLLIPLTPQSAFAQSEPELKLESVVIVSRHGVRAPTKATQLMQDVTPDAWPTWPVKLGWLT
PPB_ECOLI 21 MKQSTIALALLPLLFTPVTKARTPEMPVLENRAAQGDITAPGGARRLTGDQTAALRDSLSDKPAKNIILL
PPCF_ELIMR 20 MKYKKLSVAVAAFAFAAVSAQNSNSLKYPETKKVNHTDTYFGNQVSDPYRWLEDDRAEDTKAWVQQEVKF
PPIA_ECOLI 24 MFKSTLAAMAAVFALSALSPAAMAAKGDPHVLLTTSAGNIELELDKQKAPVSVQNFVDYVNSGFYNNTTF
PROX_ECOLI 21 MRHSVLFATAFATLISTQTFAADLPGKGITVNPVQSTITEETFQTLLVSRALEKLGYTVNKPSEVDYNVG
PRTS_SERMA 27 MILNKRLKLAYCVFLGCYGLSIHSSLAAYQDPGRLGAPDSWKTAEFNRQWGLEAISAEFAYARGYTGKGI
PRU_MYXXA 25 MNAIKTAVAAVTAAASLVAFSPAEAATATANLNVTANVGGACSIGSGAGGGTLNFGTYDPVVVNSALGVD
PSAF_MASLA 23 MQRLFALILAIFLWFHFAPPAQALGADLVPCSESPAFQQRAQVARNTTADPESGKKRFERYSQALCGPEG
PSAF_SYNEN 23 MRRFLALLLVLTLWLGFTPLASADVAGLVPCKDSPAFQKRAAAAVNTTADPASGQKRFERYSQALCGEDG
PSBO_SYNEN 26 MKYRILMATLLAVCLGIFSLSAPAFAAKQTLTYDDIVGTGLANKCPTLDDTARGAYPIDSSQTYRIARLC
PSBO_SYNY3 28 MRFRPSIVALLSVCFGLLTFLYSGSAFAVDKSQLTYDDIVNTGLANVCPEISSFTRGTIEVEPNTKYFVS
PSTS_ECOLI 25 MKVMRTTVATVVAATLSMSAFSVFAEASLTGAGATFPAPVYAKWADTYQKETGNKVNYQGIGSSGGVKQI
PTRA_ECOLI 23 MPRSTWFKALLLLVALWAPLSQAETGWQPIQETIRKSDKDNRQYQAIRLDNGMVVLLVSDPQAVKSLSAL
QHED_COMTE 31 MERLIDNSHGWPGRMVWLLAACLGSAAAFAQTGPAAQAAAAVQRVDGDFIRANAARTPDWPTIGVDYAET
RBSB_ECOLI 25 MNMKKLATLVSAVALSATVSANAMAKDTIALVVSTLNNPFFVSLKDGAQKEADKLGYNLVVLDSQNNPAK
RHIE_DICD3 27 MHMNKPLQAWRTPLLTLIFVLPLTATGAVKLTLDGMNSTLDNGLLKVRFGADGSAKEVWKGGTNLISRLS
RNI_ECOLI 23 MKAFWRNAALLAVSLLPFSSANALALQAKQYGDFDRYVLALSWQTGFCQSQHDRNRNERDECRLQTETTN
SCRY_SALTY 22 MYRKSTLAMLIALLTSAASAHAQTDISTIEARLNALEKRLQEAENRAQTAENRAGAAEKKVQQLTAQQQK
SEPA_SHIFL 56 MNKIYYLKYCHITKSLIAVSELARRVTCKSHRRLSRRVILTSVAALSLSSAWPALSATVSAEIPYQIFRD
SGP1_CHRVI 25 MIKSNRITACALAALFAGASFSASAWWGGPGYGNGLWDNMGDMFGDGYGDFNMSMGGGGRGYGRGYGRGN
SGP2_CHRVI 22 MKKLATAAAVAALLGASASASAWWGPGWGGPGYGSGMGDWMNDMFGDGYGDFNMSMSGGGRGYGRGNGYG
SGP3_CHRVI 25 MTMKRLLLVSTLAGASALATLPANAFWGWNPFGWGGGPWDGPWGGGPWGSPWYGGYPYHGGYYPYGLYGV
SILE_SALTY 20 MKNIVLASLLGFGLISSAWATETVNIHERVNNAQAPAHQMQSAAAPVGIQGTAPRMAGMDQHEQAIIAHE
SKP_SALTY 20 MKKWLLAAGLGLAMVTSAQAADKIAIVNMGNLFQQVAQKTGVSNTLENEFKGRAAELQKMETDLQSKMQR
SLAP_AERSA 21 MFKKTLIAAAIVVGSAAPAFADVVISPNDNTFVTTSLASVTKQPVLDFSTAQQNLTLNFSEVGDLKNNGF
SMBP_NITEU 24 MKTTLIKVIAASVTALFLSMQVYASGHTAHVDEAVKHAEEAVAHGKEGHTDQLLEHAKESLTHAKAASEA
SODC_ACTPL 23 MKLTNLALAFTLFGASAVAFAHADHDHKKADNSSVEKLVVQVQQLDPVKGNKDVGTVEITESAYGLVFTP
SODC_CAUCR 23 MIRLSAAAALGLAAALAASPALAQTSATAVVKAGDGKDAGAVTVTEAPHGVLLKLELKGLTPGWHAAHFH
SODC_ECOLI 19 MKRFSLAILALVVATGAQAASEKVEMNLVTSQGVGQSIGSVTITETDKGLEFSPDLKALPPGEHGFHIHA
SODC_PHOLE 22 MNKAKTLLFTALAFGLSHQALAQDLTVKMTDLQTGKPVGTIELSQNKYGVVFTPELADLTPGMHGFHIHQ
SPY_ECOLI 23 MRKLTALFVASTLALGAANLAHAADTTTAAPADAKPMMHHKGKFGPHQDMMFKDLNLTDAQKQQIREIMK
SUBI_ECOLI 19 MNKWGVGLTFLLAATSVMAKDIQLLNVSYDPTRELYEQYNKAFSAHWKQQTGDNVVIRQSHGGSGKQATS
TBP1_NEIGO 24 MQQQHLFRLNILCLSLMTALPAYAENVQAGQAQEKQLDTIQVKAKKQKTRRDNEVTGLGKLVKTADTLSK
TESA_ECOLI 26 MMNFNNVFRWHLPFLFLVLLTFRAAAADTLLILGDSLSAGYRMSASAAWPALLNDKWQSKTSVVNASISG
THTR_SYNP7 37 MSVRSLRWPRQKAFLAVISLVVAVLLAVPGWLTPATAASQATVQFVAPTWAAERLNNKQLKILDVRTNPL
TOLC_ECOLI 22 MKKLLPILIGLSLSGFSSLSQAENLMQVYQQARLSNPELRKSAADRDAAFEKINEARSPLLPQLGLGADY
TOXA_PSEAE 25 MHLTPHWIPLVASLGLLAGGSFASAAEEAFDLWNECAKACVLDLKDGVRSSRMSVDPAIADTNGQGVLHY
TRBC_ECOLI 21 MKLSMKSLAALLMMLNGAVMASENVNTPENRQFLKQQENLSRQLREKPDHQLKAWAEKQVLENPLQRSDN
TREA_ECOLI 30 MKSPAPSRPQKMALIPACIFLCFAALSVQAEETPVTPQPPDILLGPLFNDVQNAKLFPDQKTFADAVPNS
TSAG_ORITS 22 MKKIMLIASAMSALSLPFSASAIELGEEGGLECGPYGKVGIVGGMITGAESTRLDSTDSEGKKHLSLTTG
TSH_ECOLX 52 MNRIYSLRYSAVARGFIAVSEFARKCVHKSVRRLCFPVLLLIPVLFSAGSLAGTVNNELGYQLFRDFAEN
UGPB_ECOLI 23 MKPLHYTASALALGLALMGNAQAVTTIPFWHSMEGELGKEVDSLAQRFNAENPDYKIVPTYKGNYEQNLS
UIDC_ECOLI 23 MRKIVAMAVICLTAASGLTSAYAAQLADDEAGLRIRLKNELRRADKPSAGAGRDIYAWVQGGLLDFNSGY
USHA_ECOLI 25 MKLLQRGVALALLTTFTLASETALAYEQDKTYKITVLHTNDHHGHFWRNEYGEYGLAAQKTLVDGIRKEV
VACA2_HELPY 33 MEIQQTHRKINRPLVSLALVGALVSITPQQSHAAFFTTVIIPAIVGGIATGTAVGTVSGLLGWGLKQAEE
VVHA_VIBVU 20 MKKMTLFTLSLLATAVQVGAQEYVPIVEKPIYITSSKIKCVLHTSGDFNATRDWCNAGASIDVRVNVAQM
XYNA_PSEFL 26 MRTAMAKSLGAAAFLGAALFAHTLAAQTATCSYNITNEWNTGYTGDITITNRGSSAINGWSVNWQYATNR
Y362_HAEIN 22 MRNSFKIMTALALGLFAMQANAKFKVVTTFTVIQDIAQNVAGNAATVESITKPGAEIHEYEPTPKDIVKA
YADA1_YEREN 25 MTKDFKISVSAALISALFSSPYAFADDYDGIPNLTAVQISPNADPALGLEYPVRPPVPGAGGLNASAKGI
YNFD_ECOLI 21 MKLSTCCAALLLALASPAVLAAPGSCERIQSDISQRIINNGVPESSFTLSIVPNDQVDQPDSQVVGHCAN
