# Supplementary material for: A comprehensive assessment of N-terminal signal peptides prediction methods
Source: BMC Bioinformatics. 2009 Dec 3;10(Suppl 15):S2. doi: 10.1186/1471-2105-10-S15-S2 (PMC2788353; doi:10.1186/1471-2105-10-S15-S2)
Supplement: Additional file 2 — The three datasets used in this study. Text files providing the details of the datasets used in this study are provided. Each file is named as follows: X_Y_Z where X is the experiment number (1, 2 or 3); Y is the organism group (Euk, Gneg or Gpos); Z is the type of dataset [P (positive) or N (negative)]. In the positive set, each entry is formatted as Swiss-Prot ID<space>Cleavage site<space>First 70 amino acid residues. In the negative sets, each entry is formatted as Swiss-Prot ID<space>First 70 amino acid residues. [file 1471-2105-10-S15-S2-S2.zip › additional file 1/2_gpos_p.txt]

A85B_MYCKA 40 MTDVSGKIRAWGRRLLVGAAAAAALPGLVGLAGGAATAGAFSRPGLPVEYLQVPSAAMGRSIKVQFQSGG
ABF1_STRCX 29 MSRIRWRYGTAATALLVAAGLVPTATAHAEDVTDYSITVDPAAKGAAIDDTMYGVFFEDINRAADGGLYA
ABF2_STRCX 43 MCTREAVRMSREHDLPEIPSRRLLLKGAAAAGALTAVPGVAHAAPRPAPYENPLVRQRADPHIHRHTDGR
ADP1_MYCPN 59 MHQTKKTALSKSTWILILTATASLATGLTVVGHFTSTTTTLKRQQFSYTRPDEVALRHTNAINPRLTPWT
ALDC_BREBE 25 MKKNIITSITSLALVAGLSLTAFAATTATVPAPPAKQESKPAVAANPAPKNVLFQYSTINALMLGQFEGD
ALE1_STACP 35 MDTNRKFTLVKSLSIGLGTFLVGSVFLTVNDEASASTKVDAPKVEQEAPAKADAPKVEQEAPAKADAPKV
AMP_ONYPE 32 MQNQKNQKSLVAKVLVLFAAVALMFVGVQVFADDKLDLNTLECKDALELTAADAADAEKVVKQWKVQNTS
AMT6_BACS7 33 MKMRTGKKGFLSILLAFLLVITSIPFTLVDVEAHHNGTNGTMMQYFEWYLPNDGNHWNRLNSDASNLKSK
AMY_BACAM 31 MIQKRKRTVSFRLVLMCTLLFVSLPITKTSAVNGTLMQYFEWYTPNDGQHWKRLQNDAEHLSDIGITAVW
AMY_BACLI 29 MKQQKRLYARLLTLLFALIFLLPHSAAAAANLNGTLMQYFEWYMPNDGQHWKRLQNDSAYLAEHGITAVW
AMY_BACME 27 MKGKKWTALALTLPLAASLSTGVDAETVHKGKAPTADKNGVFYEVYVNSFYDANKDGHGDLKGLTQKLDY
AMY_BACST 34 MLTFHRIIRKGWMFLLAFLLTALLFCPTGQPAKAAAPFNGTMMQYFEWYLPDDGTLWTKVANEANNLSSL
AMY_STRHY 30 MQQRSRVLGGTLAGIVAAAAATVAPWPSQATPPGQKTVTATLFERKYVDVAKACTDQLGPAGYGYVEVSP
AMY_STRLI 33 MPATRRTARVRRVAAVTVTALAAALLPPLAARADTPPAPPSDAKLAKTAARHDLTREQFYFSCRTLRQRG
AMY_STRLM 28 MARRLATASLAVLAAAATALTAPTPAAAAPPGAKDVTAVLFEWKFASVARACTDSLGPAGYGYVQVSPPQ
AMYB_BACCI 36 MLHSQKRIWKKIGLCLLSFILGITVFTGSFGSKAEAAVAGDFQVSVMGPLAKVTDWNSFKNQLTTLKNNG
APA_MYCTU 39 MHQVDPNLTRRKGRLAALAIAAMASASLVTVAVPATANADPEPAPPVPTTAASPPSTAAAPPAPATPVAP
AQL1_THEAQ 14 MRKTYWLMALFAVLVLGGCQMASRSDPTPTLAEAFWPKEAPVYGLDDPEAIPGRYIVVFKKGKGQSLLQG
ARP4_STRPY 41 MARKDTNKQYSLRKLKTGTASVAVAVAVLGAGFANQTEVKAAEIKKPQADSAWNWPKEYNALLKENEELK
ASA1_ENTFA 43 MKQQTEVKKRFKMYKAKKHWVVAPILFIGVLGVVGLATDDVQAAELDTQPGTTTVQPDNPDPQVGSTTPK
ATXA_STRGL 33 MSLRHMSRRASRFGVVAVASIGLAAAAQSVAFAAPAFSVSPASGLSDGQSVSVSVSGAAAGETYYIAQCA
BAG_STRAG 37 MFKSNYERKMRYSIRKFSVGVASVAVASLFMGSVAHASELVKDDSVKTTEVAAKPYPSMAQTDQGNNSSS
BDB_BRECH 27 MRAKWLWMTAVGSLLITVLTAWGWAAASSQDSKIVYVFSDSCGYCQTFRPTLETVLQEYPQTSVERLDIR
BLA1_BACCE 43 MKNKKMLKIGMCVGILGLSITSLVTFTGGALQVEAKEKTGQVKHKNQATHKEFSQLEKKFDARLGVYAID
BLA2_BAC17 30 MKKNTLLKVGLCVSLLGTTQFVSTISSVQASQKVEQIVIKNETGTISISQLNKNVWVHTELGYFNGEAVP
BLA2_BACCE 30 MKKNTLLKVGLCVGLLGTIQFVSTISSVQASQKVEKTVIKNETGTISISQLNKNVWVHTELGSFNGEAVP
BLA2_STRCI 26 MLHTRIRRATLGAVAALSLVPVMACGQESSADAAEPAGSAPSSSAAAHKPGEVEPYAAELKALEDEFDVR
BLAB_BACCE 29 MKNTLLKLGVCVSLLGITPFVSTISSVQAERTVEHKVIKNETGTISISQLNKNVWVHTELGYFSGEAVPS
BLAF_MYCFO 32 MTGLSRRNVLIGSLVAAAAVGAGVGGAAPAFAAPIDDQLAELERRDNVLIGLYAANLQSGRRITHRLDEM
BLIP_STRCL 36 MRTVGIGAGVRRLGRAVVMAAAVGGLVLGSAGASNAAGVMTGAKFTQIQFGMTRQQVLDIAGAENCETGG
C5AP_STRPY 31 MRKKQKLPFDKLAIALMSTSILLNAQSDIKANTVTEDTPVTEQAVETPQPTAVSEEVPSSKETKTPQTPD
CBPM_STRAL 42 MRPRPIRLLLTALVGAGLAFAPVSAVAAPTATASASADVGALDGCYTWSGTLSEGSSGEAVRQLQIRVAG
CDGT_BAC11 27 MKKISKLTTALALSLSLALSLLGPAHAAPDTSVSNKQNFSTDVIYQIFTDRFSDGNPANNPTGPAFDGTC
CDGT_BACOH 29 MKNLTVLLKTIPLALLLFILLSLPTAAQADVTNKVNYTRDVIYQIVTDRFSDGDPSNNPTGAIYSQDCSD
CDGT_BACS2 29 MNDLNDFLKTILLSFIFFLLLSLPTVAEADVTNKVNYSKDVIYQIVTDRFSDGNPGNNPSGAIFSQNCID
CDGT_BACS3 27 MKRFMKLTAVWTLWLSLTLGLLSPVHAAPDTSVSNKQNFSTDVIYQIFTDRFSDGNPANNPTGAAFDGSC
CDGT_BACS8 27 MKKFLKMTAAFSLGLSLAFGLFSPAQAAPDTSVSNKQNFSTDVIYQIFTDRFSDGNPANNPTGAAFDGTC
CDGT_BACST 31 MRRWLSLVLSMSFVFSAIFIVSDTQKVTVEAAGNLNKVNFTSDVVYQIVVDRFVDGNTSNNPSGALFSSG
CDGT_THETU 35 MKKTFKLILVLMLSLTLVFGLTAPIQAASDTAVSNVVNYSTDVIYQIVTDRFVDGNTSNNPTGDLYDPTH
CDGT1_PAEMA 27 MKSRYKRLTSLALSLSMALGISLPAWASPDTSVDNKVNFSTDVIYQIVTDRFADGDRTNNPAGDAFSGDR
CELK_CLOTM 27 MNFRRMLCAAIVLTIVLSIMLPSTVFALEDKSSKLPDYKNDLLYERTFDEGLCFPWHTCEDSGGKCDFAV
CHID_BACCI 30 MNQAVRFRPVITFALAFILIITWFAPRADAAAQWQAGTAYKQGDLVTYLNKDYECIQPHTALTGWEPSNV
CHIPS_STAAE 28 MKKKLATTVLALSFLTAGISTHHHSAKAFTFEPFPTNEEIESNKKMLEKEKAYKESFKNSGLPTTLGKLD
CHIS_BACCI 42 MHMSNARPSKSRTKFLLAFLCFTLMASLFGATALFGPSKAAAASPDDNFSPETLQFLRNNTGLDGEQWNN
CHIS_STRSN 40 MHSQHRTARIALAVVLTAIPASLATAGVGYASTQASTAVKAGAGLDDPHKKEIAMELVSSAENSSLDWKA
CHOD_BREST 45 MTDSRANRADATRGVASVSRRRFLAGAGLTAGAIALSSMSTSASAAPSRTLADGDRVPALVIGSGYGGAV
CHOD_STRS0 42 MTAQQHLSRRRMLGMAAFGAAALAGGTTIAAPRAAAAAKSAADNGGYVPAVVIGTGYGAAVSALRLGEAG
CIPA_CLOTH 28 MRKVISMLLVVAMLTTIFAAMIPQTVSAATMTVEIGKVTAAVGSKVEIPITLKGVPSKGMANCDFVLGYD
COX2_BACP3 23 MNKGLCNWRLFSLFGMMALLLAGCGKPFLSTLQPAGEVADMQYSLMLLSTSIMVLVIVVVAIIFVYVVIR
CSP1_CORML 43 MRDTAFRSIKAKAQAKRRSLWIAAGAVPTAIALTMSLAPMASAQSSNLSSDAVVGSIAQGVTDGLTDYLK
CWBA_BACSU 25 MKSCKQLIVCSLAAILLLIPSVSFAADSNISVKLLNYIGNKSSISLSPTGFYKVTGDNVAVTDRFAGASR
CY552_THET8 17 MKRTLMAFLLLGGLALAQADGAKIYAQCAGCHQQNGQGIPGAFPPLAGHVAEILAKEGGREYLILVLLYG
CYAA_BACAN 33 MTRNKFIPNKFSIISFSVLLFAISSSQAIEVNAMNEHYTESDIKRNHKTEKNKTEKEKFKDSINNLVKTE
DAC_ACTSP 49 MKQSSPEPLRPRRTGGRGGARRAAALVTIPLLPMTLLGASPALADASGARLTELREDIDAILEDPALEGA
DAC_STRSR 31 MVSGTVGRGTALGAVLLALLAVPAQAGTAAAADLPAPDDTGLQAVLHTALSQGAPGAMVRVDDNGTIHQL
DACA_BACST 30 MRRRKQNWLFWLLSICLCLTFGPFQQTVKAESAPLDIRADAAILVDAQTGRILYEKNIDTVLGIASMTKM
DACC_BACSU 29 MKKSIKLYVAVLLLFVVASVPYMHQAALAAEKQDALSGQIDKILADHPALEGAMAGITVRSAETGAVLYE
DACX_STRSK 29 MRLRRAAATVITTGALLAAGTLGATPATAVTKPTIAAVGGYAMNNGTGTTLYTKAADTRRSTGSTTKIMT
DEXT_STRDO 30 MNNRMLSFPSMLFLLAFGIVLSVSAGTTHADELANQTAKVADEASIVVSTSQAAVEQTQSQEKEISPAME
EDIN_STAAU 35 MKNKLLFKIFLSLSLALSVYSINDKIIEVSNTSLAADVKNFTDLDEATKWGNKLIKQAKYSSDDKIALYE
EMP_STAAU 26 MKKKLLVLTMSTLFATQIMNSNHAKASVTESVDKKFVVPESGINKIIPAYDEFKNSPKVNVSNLTDNKNF
ENTC1_STAAU 27 MNKSRFISCVILIFALILVLFTPNVLAESQPDPTPDELHKASKFTGLMENMKVLYDDHYVSATKVKSVDK
ENTC3_STAAU 27 MYKRLFISRVILIFALILVISTPNVLAESQPDPMPDDLHKSSEFTGTMGNMKYLYDDHYVSATKVKSVDK
ETA_STAAU 38 MNNSKIISKVLLSLSLFTVGASAFVIQDELMQKNHAKAEVSAEEIKKHEEKWNKYYGVNAFNLPKELFSK
ETB_STAAU 31 MDKNMFKKIILAASIFTISLPVIPFESTLQAKEYSAEEIRKLKQKFEVPPTDKELYTHITDNARSPYNSV
ETXA_STAAU 24 MKKTAFTLLLFIALTLTTSPLVNGSEKSEEINEKDLRKKSELQGTALGNLKQIYYYNEKAKTENKESHDQ
ETXB_CLOPE 32 MKKNLVKSLAIASAVISIYSIVNIVSPTNVIAKEISNTVSNEMSKKASYDNVDTLIEKGRYNTKYNYLKR
ETXB_STAAU 27 MYKRLFISHVILIFALILVISTPNVLAESQPDPKPDELHKSSKFTGLMENMKVLYDDNHVSAINVKSIDQ
ETXE_STAAU 27 MKKTAFILLLFIALTLTTSPLVNGSEKSEEINEKDLRKKSELQRNALSNLRQIYYYNEKAITENKESDDQ
ETXG_STAAU 25 MKKLSTVIIILILEIVFHNMNYVNAQPDPKLDELNKVSDYKNNKGTMGNVMNLYTSPPVEGRGVINSRQF
FIB_STAAU 29 MKNKLIAKSLLTIAAIGITTTTIASTADASEGYGPREKKPVSINHNIVEYNDGTFKYQSRPKFNSTPKYI
FM1_ACTVI 30 MHSLNTRRGLGLAAAMTLAAGALVAPTGAAAPADPNGSTIDPDAATTLTVHKCEQTDTNGVKEGTGNEDP
FM2_ACTNA 32 MKYNTSTLGRRAAAAAGVLTLAVLGLAPMAQAENANHGDINTEALGSLTIHKHLNGDGNPIGAPDGTASN
FNBA_STAA8 36 MKNNLRYGIRKHKLGAASVFLGTMIVVGMGQDKEAAASEQKTTTVEENGNSATDNKTSETQTTATNVNHI
GTFC_STRMU 34 MEKKVRFKLRKVKKRWVTVSVASAVVTLTSLSGSLVKADSTDDRQQAVTESQASLVTTSEAAKETLTATD
GUB_BACAM 25 MKRVLLILVTGLFMSLCGITSSVSAQTGGSFFEPFNSYNSGLWQKADGYSNGDMFNCTWRANNVSMTSLG
GUB_BACSU 28 MPYLKRVLLLLVTGLFMSLFAVTATASAQTGGSFFDPFNGYNSGFWQKADGYSNGNMFNCTWRANNVSMT
GUB_FIBSU 27 MNIKKTAVKSALAVAAAAAALTTNVSAKDFSGAELYTLEEVQYGKFEARMKMAAASGTVSSMFLYQNGSE
GUN_BACS6 29 MKIKQIKQSLSLLLIITLIMSLFVPMASANTNESKSNAFPFSDVKKTSWSFPYIKDLYEQEVITGTSATT
GUN1_ACIC1 41 MPRALRRVPGSRVMLRVGVVVAVLALVAALANLAVPRPARAAGGGYWHTSGREILDANNVPVRIAGINWF
GUN1_STRRE 29 MKRRTTAVLTLTALLGTALTALPVQQAGAEEVEQVRNGTFDTTTDPWWTSNVTAGLSDGRLCADVPGGTT
GUN2_THEFU 31 MSPRPLRALLGAAAAALVSAAALAFPSQAAANDSPFYVNPNMSSAEWVRNNPNDPRTPVIRDRIASVPQG
GUN3_BACSU 29 MKRSISIFITCLLITLLTMGGMLASPASAAGTKTPVAKNGQLSIKGTQLVNRDGKAVQLKGISSHGLQWY
GUN4_THEFU 46 MSVTEPPPRRRGRHSRARRFLTSLGATAALTAGMLGVPLATGTAHAEPAFNYAEALQKSMFFYEAQRSGK
GUNA_BUTFI 34 MVSKKQKFLTVILVIVLAIVIVGGVFGISFVKGRVTFPWQLQNSEAKTEQVKEPAKEEPKLVIKEKKQDE
GUNA_CELFI 31 MSTRRTAAALLAAAAVAVGGLTALTTTAAQAAPGCRVDYAVTNQWPGGFGANVTITNLGDPVSSWKLDWT
GUNB_CALSA 28 MKRNLFRIVSRVVLIAFIASISLVGAMSYFPVETQAAPDWSIPSLCESYKDDFMIGVAIPARCLSNDTDK
GUNB_PAELA 30 MKKRRSSKVILSLAIVVALLAAVEPNAALAAAPPSAMQSYVEAMQPGWNLGNSLDAVGADETLARGNPRI
GUNC_CLOCE 32 MIKGSSLKRFKSLVMAAIFSVSIISTAIASSAADQIPFPYDAKYPNGAYSCLADSQSIGNNLVRSEWEQW
GUND_CLOCL 31 MIKHLLSRGKLLLFVSVMATSSIIAGGNAYGSTAFTGVRDVPAQQIVNEMKVGWNLGNTMDAIGGETNWG
GUNE_CLOTM 34 MKKIVSLVCVLVMLVSILGSFSVVAASPVKGFQVSGTKLLDASGNELVMRGMRDISAIDLVKEIKIGWNL
GUNF_CLOTH 27 MKKILAFLLTVALVAVVAIPQAVVSFAADFNYGEALQKAIMFYEFQRSGKLPENKRNNWRGDSALNDGAD
GUNG_CLOTH 30 MKKAKAIFSLVVALMVLAIFCFAQNTGSTATTAAAAVDSNNDDWLHCKGNKIYDMYGNEVWLTGANWFGF
GUNH_CLOTH 44 MKKRLLVSFLVLSIIVGLLSFQSLGNYNSGLKIGAWVGTQPSESAIKSFQELQGRKLDIVHQFINWSTDF
GUNS_CLOTH 27 MVKSRKISILLAVAMLVSIMIPTTAFAGPTKAPTKDGTSYKDLFLELYGKIKDPKNGYFSPDEGIPYHSI
GUX_CELFI 41 MPRTTPAPGHPARGARTALRTTRRRAATLVVGATVVLPAQAATTLKEAADGAGRDFGFALDPNRLSEAQY
HBLA_BACCE 31 MIKKIPYKLLAVSTLLTITTANVVSPVATFASEIEQTNNGDTALSANEAKMKETLQKAGLFAKSMNAYSY
HLGA_STAAU 29 MIKNKILTATLAVGLIAPLANPFIEISKAENKIEDIGQGAEIIKRTQDITSKRLAITQNIQFDFVKDKKY
HYSA_PROAC 32 MFGTPSRRTFLTASALSAMALAASPTVTDAIAAPGPDSWSALCERWIDIITGRRAARTSDPRARAIIAKT
IMD_ARTGO 39 MMNLSRRTLLTTGSAATLAYALGMAGSAQAATAVTARPGVPVTAAPPLRLASRNSVFTRSGAGPRYWNIY
ISDA_STAAU 46 MTKHYLNSKYQSEQRSSAMKKITMGTASIILGSLVYIGADSQQVNAATEATNATNNQSTQVSQATSQPIN
LEF_BACAN 33 MNIKKEFIKVISMSCLVTAITLSGPVFIPLVQGAGGHGDVGMHVKEKEKNKDENKRKDEERNKTQEEHLK
LUKS_STAAU 29 MLKNKILATTLSVSLLAPLANPLLENAKAANDTEDIGKGSDIEIIKRTEDKTSNKWGVTQNIQFDFVKDT
LYTB_STRR6 23 MKKVRFIFLALLFFLASPEGAMASDGTWQGKQYLKEDGSQAANEWVFDTHYQSWFYIKADANYAENEWLK
M12_STRPY 41 MAKNTTNRHYSLRKLKTGTASVAVALTVVGAGLVAGQTVRADHSDLVAEKQRLEDLGQKFERLKQRSELY
M6B_STRP6 42 MAKNNTNRHYSLRKLKKGTASVAVALSVIGAGLVVNTNEVSARVFPRGTVENPDKARELLNKYDVENSML
MACM_STRMA 32 MLQNTSRFLARAGATVGVAAGLAFSLPADRDGAPGVTVTPATGLSNGQTVTVSATGLTPGTVYHVGQCAV
MANB_BACSM 26 MKVYKKVAFVMAFIMFFSVLPTISMSSEANGAALSNPNANQTTKNVYSWLANLPNKSNKRVVSGHFGGYS
MAP1_STAAU 30 MKFKSLITTTLALGVIASTGANLDTNEASAAAKQIDKSSSSLHHGYSKIQIPYTITVNGTSQNILSSLTF
MP63_MYCTU 29 MKLTTMIKTAVAVVAMAAIATFAAPVALAAYPITGKLGSELTMTDTVGQVVLGWKVSDLKSSTAVIPGYP
MP64_MYCTU 23 MRIKIFMLVTAVVLLCCSGVATAAPKTYCEELKGTDTGQACQIQMSDPAYNINISLPSYYPDQKSLENYI
MP70_MYCBO 30 MKVKNTIAATSFAAAGLAALAVAVSPPAAAGDLVGPGCAEYAAANPTGPASVQGMSQDPVAVAASNNPEL
MPT53_MYCTU 38 MSLRLVSPIKAFADGIVAVAIAVVLMFGLANTPRAVAADERLQFTATTLSGAPFDGASLQGKPAVLWFWT
MRP4_STRPY 41 MSKTNPNKLYSLRKLKTGTASVAVDLTVLGTGLANTTDVKAESRRYQAPPRVLLQGKEANKVFEERKALE
MTCY_LEUME 24 MTNMKSVEAYQQLDNQNLKKVVGGKYYGNGVHCTKSGCSVNWGEAASAGIHRLANGGNGFW
MX_STRP9 41 MARQQTKKNYSLRKLKTGTASVAVALTVLGAGFANQTEVRAEGVNATTSLTEKAKYDALKDENTGLRGDQ
NANB_STRPN 29 MNKRGLYSKLGISVVGISLLMGVPTLIHANELNYGQLSISPIFQGGSYQLNNKSIDISSLLLDKLSGESQ
NANH_MICVI 37 MTANPYLRRLPRRRAVSFLLAPALAAATVAGASPAQAIAGAPVPPGGEPLYTEQDLAVNGREGFPNYRIP
NCZS_STRCZ 34 MVPISIIRNRVAKVAVGSAAVLGLAVGFQTPAVAAAPTATVTPSSGLSDGTVVKVAGAGLQAGTAYDVGQ
NEPU1_THEVU 29 MIKLLKPMSLSILLVFILSFSFPFPTAKAAANDNNVEWNGLFHDQGPLFDNAPEPTSTQSVTLKLRTFKG
NPRE_BACCL 25 MNKRAMLGAIGLAFGLMAWPFGASAKGKSMVWNEQWKTPSFVSGSLLGRCSQELVYRYLDQEKNTFQLGG
OMP7_STAAU 30 MKFKSLITTTLALGVLASTGANFNNNEASAAAKPLDKSSSSLHHGYSKVHVPYAITVNGTSQNILSSLTF
OMPA_THEMA 20 MKRVLLTVAMLSVFFSAMFAFFPDVPKDHWAYEYVWKLWQRGIFIGYPDGEFKGDRYITRYEAATAVSRL
P3P_LACLS 33 MQRKKKGLSILLAGTVALGALAVLPVGEIQAKAAISQQTKGSSLANTVTAATAKQAATDTTAATTNQAIA
P60_LISMO 27 MNMKKATIAATAGIAVTAFAAPTIASASTVVVEAGDTLWGIAQSKGTTVDAIKKANNLTTDKIVPGQKLQ
PAB_PEPMA 26 MKLNKKLLMAALAGAIVVGGGVNTFAADEPGAIKVDKAPEAPSQELKLTKEEAEKALKKEKPIAKERLRR
PAG_BACAN 29 MKKRKVLIPLMALSTILVSSTGNLEVIQAEVKQENRLLNESESSSQGLLGYYFSDLNFQAPMVVTSSTTG
PEL_BACSU 21 MKKVMLATALFLGLTPAGANAADLGHQTLGSNDGWGAYSTGTTGGSKASSSNVYTVSNRNQLVSALGKET
PGDS_BACSU 32 MNTLANWKKFLLVAVIICFLVPIMTKAEIAEADTSSELIVSEAKNLLGYQYKYGGETPKEGFDPSGLIQY
PHL2_BACCE 27 MKGKLLKGVLSLGVGLGALYSGTSAQAEASTNQNDTLKVMTHNVYMLSTNLYPNWGQTERADLIGAADYI
PHLC_CLOP1 28 MKRKICKALICAALATSLWAGASTKVYAWDGKIDGTGTHAMIVTQGVSILENDLSKNEPESVRKNLEILK
PLC_BACCE 31 MSNKKLILKLFICSTIFITFVFALHDKRVVAASSVNELENWSKWMQPIPDSIPLARISIPGTHDSGTFKL
PLD_STRAT 47 MTSDQRPARLPTHKGKLLAPHRLHRLIPVSVALTTVCAALPSSTAYAADTPPTPHLDAIERSLRDTSPGL
PPB3_BACSU 32 MKKFPKKLLPIAVLSSIAFSSLASGSVPEASAQEKKKGNQDEIKNVIVLIGDGMGVSYTSAYRYLKDNKK
PPB4_BACSU 41 MKKMSLFQNMKSKLLPIAAVSVLTAGIFAGAELQQTEKASAKKQDKAEIRNVIVMIGDGMGTPYIRAYRS
PRTA_STRGR 38 MTFKRFSPLSSTSRYARLLAVASGLVAAAALATPSAVAAPEAESKATVSQLADASSAILAADVAGTAWYT
SACB_BACAM 29 MNIKKIVKQATVLTFTTALLAGGATQAFAKENNQKAYKETYGVSHITRHDMLQIPKQQQNEKYQVPQFDQ
SACB_STRMU 34 METKVRKKMYKKGKFWVVATITTAMLTGIGLSSVQADEANSTQVSSELAERSQVQENTTASSSAAENQDK
SHPI_STAHY 26 MINKKKLVTSLVTSSLLATFTLGSFADAHTYIINNEDINKNAQESSIGTLKQNNFKQSTIDSMKPRNLQS
SLAP_ACEKI 26 MKNLKKLIAVVSTFALVFSAMAVGFAATTPFTDVKDDAPYASAVARLYALNITNGVGDPKFGVDQPVTRA
SLAP_LACBR 30 MQSSLKKSLYLGLAALSFAGVAAVSTTASAKSYATAGAYSTLKTDAATRNVEATGTNALYTKPGTVKGAK
SLAP_LACHE 30 MKKNLRIVSAAAAALLAVAPIAATAMPVNAATTINADSAINANTNAKYDVDVTPSISAIAAVAKSDTMPA
SLAP1_BACAN 29 MAKTNSYKKVIAGTMTAAMVAGVVSPVAAAGKTFPDVPADHWGIDSINYLVEKGAVKGNDKGMFEPGKEL
SLAPH_BRECH 53 MQDSGFKKKDRSTNIPQEQFVYTRGGEHKVMKKVVNSVLASALAITVAPMAFAAEDTTTAPKMDAAMEKT
SLAPM_BREBE 23 MKKVVNSVLASALALTVAPMAFAAEEAATTTAPKMDADMEKTVKRLEALGLVAGYGNGEYGVDKTITRAE
SLAPO_BREBE 24 MNKKVVLSVLSTTLVASVAASAFAAPKDGIYIGGNIKKYYSTDVLFEMTPQAKATYASELNAMASDFNNV
SLEB_BACCE 32 MRQKAIFKIAVLLAFIGLSLMVSSIQLKNVEAFSNQVIQRGASGEDVIELQSRLKYNGFYTGKVDGVFGW
SPEC_STRP8 27 MKKINIIKIVFIITVILISTISPIIKSDSKKDISNVKSDLLYAYTITPYDYKDCRVNFSTTHTLNIDTQK
SPG1_STRSG 33 MEKEKKVKYFLRKSAFGLASVSAAFLVGSTVFAVDSPIEDTPIIRNGGELTNLLGNSETTLALRNEESAT
SPI_BRECH 24 MKTIRTGMMTLAALAVLGTNVVSATSEPVKELSVNVNGQHIEQAAIFDKGQQTVLVPLRDVAESLGFQVK
SSI_STRVL 28 MRRTLKAVGAAAAAATCVLAATAGTAQAEAPKAESLYAPSALVLTVGQGENAESAAVERAVTLTCAPRPG
SSI2_STRLO 34 MRNTARWAATLALTATAVCGPLTGAALATPAAAPASLYAPSALVLTVGHGTSAAAASPLRAVTLNCAPTA
SSP5_STRGN 38 MKNKKEVYGFRKSKVAKTLCGAVLGTALIAFADKAVFADEVTETTSTSTVEVATTGNPATNLPEAQGEMS
STC1_STAAU 26 MKKQIISLGALAVASSLFTWDNKADAIVTKDYSKESRVNEKSKKGATVSDYYYWKIIDSLEAQFTGAIDL
STRP_STREQ 26 MKNYLSFGMFALLFALTFGTVNSVQAIAGPEWLLDRPSVNNSQLVVSVAGTVEGTNQDISLKFFEIDLTS
SUBF_BACSU 30 MRKKTKNRLISSVLSTVVISSLLFPGAAGASSKVTSPSVKKELQSAESIQNKISSSLKKSFKKKEKTTFL
TACY_LISMO 25 MKKIMLVFITLILVSLPIAQQTEAKDASAFNKENSISSMAPPASPPASPKTPIEKKHADEIDKYIQGLDY
TACY_LISSE 25 MKIFGLVIMSLLFVSLPITQQPEARDVPAYDRSEVTISPAETPESPPATPKTPVEKKHAEEINKYIWGLN
TEE6_STRP6 22 MLACLAILAVVGLGMTRVSALSKDDTAQLKITNIEGGPTVTLYKIGEGVYNTNGDSFINFKYAEGVSLTE
TSST_STAAU 40 MNKKLLMNFFIVSPLLLATTATDFTPVPLSSNQIIKTAKASTNDNIKDLLDWYSSGSDTFTNSEVLDNSL
USP45_LACLM 27 MKKKIISAILMSTVILSAAAPLSGVYADTNSDIAKQDATISSAQSAKAQAQAQVDSLQSKVDSLQQKQTS
WAPA_STRMU 29 MKMKRKLLSLVSVLTILLGAFWVTKIVKADQVTNYTNTASITKSDGTALSNDPSKAVNYWEPLSFSNSIT
WPRA_BACSU 31 MKRRKFSSVVAAVLIFALIFSLFSPGTKAAAAGAIDQAAALENGKEQTGAMKEPEQVKWYKVTPGATDIQ
XYNA_BACPU 27 MNLRKLRLLFVMCIGLTLILTAVPAHARTITNNEMGNHSGYDYELWKDYGNTSMTLNNGGAFSAGWNNIG
XYNA_CLOSA 28 MLRRKVIFTVLATLVMTSLTIVDNTAFAATNLNTTESTFSKEVLSTQKTYSAFNTQAAPKTITSNEIGVN
XYNA_STRLI 41 MGSYALPRSGVRRSIRVLLLALVVGVLGTATALIAPPGAHAAESTLGAAAAQSGRYFGTAIASGRLSDST
XYNB_STRLI 41 MNLLVQPRRRRRGPVTLLVRSAWAVALAALAALMLPGTAQADTVVTTNQEGTNNGYYYSFWTDSQGTVSM
XYNC_FIBSU 25 MKTFSVTKSSVVFAMALGMASTAFAQDFCSNAQHSGQKVTITSNQTGKIGDIGYELWDENGHGGSATFYS
