# Supplementary material for: A comprehensive assessment of N-terminal signal peptides prediction methods
Source: BMC Bioinformatics. 2009 Dec 3;10(Suppl 15):S2. doi: 10.1186/1471-2105-10-S15-S2 (PMC2788353; doi:10.1186/1471-2105-10-S15-S2)
Supplement: Additional file 2 — The three datasets used in this study. Text files providing the details of the datasets used in this study are provided. Each file is named as follows: X_Y_Z where X is the experiment number (1, 2 or 3); Y is the organism group (Euk, Gneg or Gpos); Z is the type of dataset [P (positive) or N (negative)]. In the positive set, each entry is formatted as Swiss-Prot ID<space>Cleavage site<space>First 70 amino acid residues. In the negative sets, each entry is formatted as Swiss-Prot ID<space>First 70 amino acid residues. [file 1471-2105-10-S15-S2-S2.zip › additional file 1/3_gpos_n.txt]

CLPP1_CORGL MSNGFQMPTSRYVLPSFIEQSAYGTKETNPYAKLFEERIIFLGTQVDDTSANDIMAQLLVLEGMDPDRDI
CYSE_STAAN MLKRMRDDIKMVFEQDPAARSTLEVITTYAGLHAVWSHLIAHKLYNQKKYVAARAISQISRFFTGIEIHP
DAPF_BACAN MSQFSFTKMHGLGNSYIYVNMFEEQIPEEDLALVAEKVSNINTGIGADGMILICPSDVAPVKMRMFNNDG
DDL_STAAC MTKENICIVFGGKSAEHEVSILTAQNVLNAIDKDKYHVDIIYITNDGDWRKQNNITAEIKSTDELHLENG
DEOC1_STAAN MKFEKYIDHTLLKPESTRTQIDQIIDEAKAYNFKSVCVNPTHVKYAAERLADSEVLVCTVIGFPLGASTT
DEXB_STRMU MQKHWWHKATVYQIYPKSFMDTNGDGIGDLKGITSKLDYLQKLGVMAIWLSPVYDSPMDDNGYDIANYEA
EFP_CLOTH MISAGDFKNGVTFELDGQIFQVIEFQHVKPGKGAAFVRTKLKNIVTGATIEKTFNPTDKMPKAHIERKDM
KAD_BACST MNLVLMGLPGAGKGTQAEKIVAAYGIPHISTGDMFRAAMKEGTPLGLQAKQYMDRGDLVPDEVTIGIVRE
PCP_STRP6 MKILVTGFDPFGGEAINPALEAIKKLPATIHGAEIKCIEVPTVFQKSADVLQQHIESFQPDAVLCIGQAG
PPCK_STAAN MSVDTYTETTKIDKLLKKPTSHFQLSTTQLYNKILDNNEGVLTELGAVNASTGKYTGRSPKDKFFVSEPS
RF2_STAAN MELSEIKRNIDKYNQDLTQIRGSLDLENKETNIQEYEEMMAEPNFWDNQTKAQDIIDKNNALKAIVNGYK
SEPF_STAAN MSHLALKDLFSGFFVIDDEEEVEVPDKQQQVNEAPAKEQSQQTTKQNAIKSVPQKSASRYTTTSEERNNR
SYD_STAAM MSKRTTYCGLVTEAFLGQEITLKGWVNNRRDLGGLIFVDLRDREGIVQVVFNPAFSEEALKIAETVRSEY
SYFB_STAAM MLISNEWLKEYVTIDDSVSDLAERITRTGIEVDDLIDYTKDIKNLVVGFVKSKEKHPDADKLNVCQVDIG
SYG_STAAM MAKDMDTIVSLAKHRGFVFPGSDIYGGLSNTWDYGPLGVELKNNVKKAWWQKFITQSPFNVGIDAAILMN
SYN_STAAN MKTTIKQAKDHLNQDVTIGAWLTNKRSSGKIAFLQLRDGTGFMQGVVVKSEVDEEVFKLAKEIAQESSLY
URHG2_BACSU MGSMDQSIAVKSPLTYAEALANTIMNTYTVEELPPANRWHYHQGVFLCGVLRLWEATGEKRYFEYAKAYA
