# Supplementary material for: A comprehensive assessment of N-terminal signal peptides prediction methods
Source: BMC Bioinformatics. 2009 Dec 3;10(Suppl 15):S2. doi: 10.1186/1471-2105-10-S15-S2 (PMC2788353; doi:10.1186/1471-2105-10-S15-S2)
Supplement: Additional file 2 — The three datasets used in this study. Text files providing the details of the datasets used in this study are provided. Each file is named as follows: X_Y_Z where X is the experiment number (1, 2 or 3); Y is the organism group (Euk, Gneg or Gpos); Z is the type of dataset [P (positive) or N (negative)]. In the positive set, each entry is formatted as Swiss-Prot ID<space>Cleavage site<space>First 70 amino acid residues. In the negative sets, each entry is formatted as Swiss-Prot ID<space>First 70 amino acid residues. [file 1471-2105-10-S15-S2-S2.zip › additional file 1/3_gpos_p.txt]

BLAC_BACSU 36 MKLKTKASIKFGICVGLLCLSITGFTPFFNSTHAEAKSIEDTNMASCITNKKFVQLEKKFDARLGVYAID
CHIS_BACSU 35 MKISMQKADFWKKAAISLLVFTMFFTLMMSETVFAAGLNKDQKRRAEQLTSIFENGTTEIQYGYVERLDD
COTN_BACSU 27 MGMKKKLSLGVASAALGLALVGGGTWAAFNDIKSKDATFASGTLDLSAKENSASVNLSNLKPGDKLTKDF
ESTB_BACSU 28 MKKVLMAFIICLSLILSVLAAPPSGAKAESVHNPVVLVHGISGASYNFFAIKNYLISQGWQSNKLYAIDF
HJM79_ENTHR 30 MKKKVLKHCVILGILGTCLAGIGTGIKVDAATYYGNGLYCNKEKCWVDWNQAKGEIGKIIVNGWVNHGPW
ISAA_STAA8 29 MKKTIMASSLAVALGVTGYAAGTGHQAHAAEVNVDQAHLVDLAHNHQDQLNAAPIKDGAYDIHFVKDGFQ
LANSB_STRCO 21 MNLFDLQSMETPKEEAMGDVETGSRASLLLCGDSSLSITTCN
SPLA_STAA8 35 MNKNVMVKGLTALTILTSLGFAENISNQPHSIAKAEKNVKEITDATKEPYNSVVAFVGGTGVVVGKNTIV
SPLB_STAA8 36 MNKNVVIKSLAALTILTSVTGIGTTLVEEVQQTAKAENNVTKVKDTNIFPYTGVVAFKSATGFVVGKNTI
SPLC_STAA8 36 MNKNIVIKSMAALAILTSVTGINAAVVEETQQIANAEKNVTQVKDTNIFPYNGVVSFKDATGFVIGKNTI
SPLF_STAA8 36 MNKNIIIKSIAALTILTSITGVGTTMVEGIQQTAKAENTVKQITNTNVAPYSGVTWMGAGTGFVVGNHTI
XYND_BACSU 26 MRKKCSVCLWILVLLLSCLSGKSAYAATSTTIAKHIGNSNPLIDHHLGADPVALTYNGRVYIYMSSDDYE
YCLQ_BACSU 29 MKKFALLFIALVTAVVISACGNQSTSSKGSDTKKEQITVKHQLDKNGTKVPKNPKKVVVFDFGSLDTLDK
YLQB_BACSU 27 MKKIGLLFMLCLAALFTIGFPAQQADAAEAPYKASITNISTDGGVYGKINYGQGQYWRVKYNITVSGKLL
YNCM_BACSU 47 MAKPLSKGGILVKKVLIAGAVGTAVLFGTLSSGIPGLPAADAQVAKAASELPNGIGGRVYLNSTGAVFTA
YXAL_BACSU 41 MVKSFRMKALIAGAAVAAAVSAGAVSDVPAAKVLQPTAAYAAETVFSQNNGASGFLPGRYDVQAMAPAMF
YXKC_BACSU 30 MRHKIITFILAVVVIIIIGNMIGGGGGSEATSKTSSSSKAETEKTYNIGDTVKTEKTEVTVTKVEDRDTV
