# Supplementary material for: A comprehensive assessment of N-terminal signal peptides prediction methods
Source: BMC Bioinformatics. 2009 Dec 3;10(Suppl 15):S2. doi: 10.1186/1471-2105-10-S15-S2 (PMC2788353; doi:10.1186/1471-2105-10-S15-S2)
Supplement: Additional file 3 — Detailed prediction results from the thirteen tools evaluated. Each worksheet of the 14 worksheets is labelled in the format: X_Y_Z where X is the experiment number (1, 2 or 3); Y ss the organism group (Euk, Gneg or Gpos); Z is the type of dataset [P (positive) or N (negative)]. The overall results are listed at the bottom of worksheets with green tabs. [file 1471-2105-10-S15-S2-S3.xls]

## Sheet: 1_Euk_P
Cleavage site	Philius	Phobius	PrediSi	RPSP	SigCleave	SigHMM	SignalP-NN	SignalP-HMM	Signal-Blast	Signal-CF	Signal-3L	SOSUIsignal	SPOCTOPUS
40	0	0	0	0	40	0	37	0	40	53	40	0	43
24	24	24	22	24	20	24	24	24	24	22	24	30	22
30	30	30	30	30	30	30	30	30	30	30	30	22	30
24	24	26	24	24	20	24	24	26	24	20	20	20	24
21	0	27	27	27	28	28	27	27	27	34	27	0	27
22	22	22	22	22	22	22	22	25	22	25	25	18	21
31	31	34	34	0	30	31	30	34	31	31	30	0	0
19	19	19	19	19	19	19	19	19	19	19	19	15	0
32	32	32	32	32	28	32	32	32	32	32	32	35	32
20	20	20	18	0	18	20	20	20	20	20	20	17	20
16	18	16	16	16	16	16	16	16	16	16	16	14	24
16	16	16	16	16	16	0	16	16	16	41	16	16	17
23	23	23	23	23	23	23	23	23	23	23	23	24	23
25	25	25	25	25	19	25	25	25	25	25	25	25	25
21	21	22	21	21	21	22	22	21	21	22	22	21	24
33	33	33	33	33	33	33	33	33	33	33	33	33	33
21	24	21	21	0	11	0	21	21	21	24	21	23	22
23	0	0	23	23	0	19	23	0	23	18	21	30	21
24	24	24	24	24	24	24	24	24	24	24	24	35	24
21	21	21	21	21	15	21	21	21	21	21	21	26	21
19	19	19	19	19	19	19	19	19	19	19	19	17	19
32	32	32	32	32	32	32	32	32	32	32	32	32	32
16	21	18	0	16	16	0	16	21	16	16	17	18	19
18	17	17	17	17	14	18	18	22	18	14	15	12	17
30	30	30	26	30	22	30	30	30	30	24	28	28	27
27	27	27	27	27	22	27	27	27	27	27	27	25	26
20	20	20	20	20	20	20	20	20	20	20	20	35	20
22	19	22	22	22	19	22	19	22	22	19	19	19	22
23	18	18	23	23	18	17	23	18	23	17	17	24	20
20	20	20	20	20	20	20	20	20	23	0	0	18	20
24	24	24	24	0	21	24	24	24	24	24	24	22	24
25	25	25	27	27	25	25	25	29	25	34	29	21	29
25	25	27	25	27	25	25	27	27	25	27	25	22	25
22	20	19	21	0	19	24	22	22	22	0	0	20	20
37	37	0	37	37	37	37	37	37	37	37	37	35	38
24	24	24	24	24	24	24	24	24	24	25	25	27	24
27	27	27	27	27	27	27	27	27	27	27	27	27	28
21	21	28	21	21	21	24	21	21	21	21	21	28	21
25	25	25	25	25	25	31	25	25	25	25	25	21	24
19	19	19	18	19	15	19	18	19	19	35	19	30	19
19	21	19	19	19	19	15	19	19	19	19	19	19	19
26	31	26	26	26	26	26	26	26	26	26	26	26	28
34	34	0	34	34	34	34	34	34	34	34	34	28	34
35	34	0	33	0	0	35	35	36	35	36	34	29	34
27	27	27	27	27	27	27	27	27	27	27	27	26	27
22	22	24	22	22	22	22	22	22	22	22	22	23	22
33	33	33	33	33	33	33	33	33	33	33	28	32	34
21	21	21	21	21	16	21	21	21	21	21	21	15	15
26	26	26	26	26	26	26	26	26	26	26	26	23	26
15	15	15	18	15	15	15	15	15	15	15	15	18	19
46	0	0	46	46	30	46	39	46	46	30	30	0	37
30	0	0	0	0	0	0	30	0	30	30	30	24	0
28	28	28	28	28	25	28	28	28	28	28	28	0	28
26	26	26	26	26	20	26	26	26	26	20	26	24	26
20	20	20	20	20	20	20	20	20	20	20	20	18	20
20	20	20	20	20	20	18	20	20	20	20	20	20	20
20	18	18	0	18	0	20	18	18	20	20	18	14	18
19	19	19	19	19	15	19	19	19	19	19	19	21	24
19	19	19	19	19	19	19	19	19	19	19	19	14	19
31	31	22	31	0	23	31	22	28	31	41	31	35	35
21	26	29	21	0	19	24	21	21	21	16	22	22	22
18	18	18	18	18	18	18	18	18	18	30	18	22	18
23	23	23	23	23	23	23	23	23	23	23	23	24	24
26	26	24	26	26	26	26	26	26	26	26	26	21	27
26	26	0	26	26	26	26	28	26	26	26	26	26	27
18	18	18	18	18	17	18	18	18	18	18	18	18	18
25	22	22	22	25	22	22	25	22	25	25	22	20	25
27	27	29	25	0	24	27	29	25	27	20	20	29	29
27	27	29	27	27	27	27	27	27	27	27	27	31	0
24	24	24	24	24	24	24	24	24	24	24	24	22	24
17	16	17	17	17	17	17	17	17	17	17	17	16	17
16	16	16	16	16	16	16	16	16	16	16	16	18	16
15	15	15	16	15	15	15	15	15	15	15	15	14	17
23	23	23	23	24	23	23	23	23	23	23	24	25	24
29	29	29	29	29	29	29	29	29	29	29	29	24	29
23	21	23	23	0	16	19	23	23	23	51	23	18	23
24	28	21	22	0	22	28	22	22	24	30	22	29	26
28	28	28	28	28	28	28	28	28	28	28	28	28	28
24	24	24	24	0	24	18	24	24	24	24	24	24	24
21	21	21	16	21	15	21	21	21	21	21	21	23	25
21	21	21	21	21	21	21	21	21	21	21	21	21	25
19	20	19	19	19	20	20	19	19	19	16	19	24	20
35	0	0	0	35	42	0	35	35	35	35	35	35	35
32	32	32	32	32	32	32	32	32	32	32	32	32	30
29	29	29	26	29	0	29	29	29	29	29	29	22	29
20	20	20	20	20	20	20	20	20	20	20	20	16	20
26	28	0	26	26	20	26	26	30	26	59	20	28	26
22	0	28	0	0	22	22	17	22	22	22	22	29	22
19	20	20	20	0	20	16	19	20	19	45	20	23	20
31	31	29	31	31	26	31	31	31	31	31	31	29	29
23	23	23	23	23	23	23	23	23	23	23	23	23	24
18	18	18	18	18	18	18	18	18	18	18	18	18	17
34	34	34	34	34	29	34	34	34	34	34	34	0	35
35	35	35	35	35	34	34	35	35	35	65	35	0	35
21	21	23	18	23	21	21	23	23	21	21	23	21	22
19	19	19	19	19	19	19	19	19	19	46	19	17	21
32	0	29	32	32	32	34	29	0	32	29	29	0	0
20	20	20	20	20	20	20	20	20	20	20	20	18	19
32	31	44	33	32	27	32	32	33	32	31	31	35	32
17	17	17	17	17	14	17	17	17	17	14	17	15	16
28	28	28	28	28	24	28	28	28	28	28	28	31	39
19	19	19	19	19	19	19	19	19	19	19	19	22	19
27	27	27	27	27	27	27	27	27	27	27	27	27	27
26	29	29	28	26	29	26	26	29	26	28	26	26	39
18	18	18	18	18	18	18	18	18	18	18	18	18	21
23	23	23	23	23	19	23	23	23	23	23	23	18	24
24	22	18	20	24	18	24	24	24	24	24	24	21	25
24	24	24	24	24	24	24	24	24	24	24	24	21	25
33	33	33	33	33	33	33	33	33	33	33	33	34	33
51	48	48	48	48	48	51	51	51	51	51	25	0	50
21	20	18	16	0	18	21	16	21	21	31	23	25	21
20	20	18	21	21	18	21	21	21	20	21	21	23	21
20	20	20	20	0	20	26	20	20	20	20	20	20	21
25	25	25	25	25	25	25	25	25	25	25	25	22	25
22	22	22	22	22	18	22	22	22	22	22	22	19	22
21	23	23	23	23	14	21	23	23	21	23	23	25	21
18	18	17	17	17	17	18	17	17	18	17	18	18	17
33	0	0	33	33	33	31	33	33	33	33	33	25	0
27	33	27	27	27	27	27	27	27	27	33	27	0	31
28	22	28	28	28	20	28	28	28	28	22	22	20	0
17	23	23	17	17	17	23	17	23	17	17	17	28	17
23	23	23	0	23	17	0	23	23	23	23	23	16	21
22	22	22	22	22	22	22	22	22	22	22	22	19	22
28	28	28	28	28	26	26	28	28	28	28	28	30	28
20	20	20	20	20	16	20	20	20	20	14	20	27	42
20	20	20	21	20	20	24	20	20	20	21	20	20	21
16	16	16	16	16	16	16	16	16	16	16	16	17	15
21	20	20	20	0	20	20	20	20	21	24	24	20	20
34	34	34	34	34	28	34	34	34	34	34	34	28	35
24	24	24	24	24	24	24	24	24	24	24	24	20	20
20	25	19	19	19	19	22	19	19	20	22	20	19	20
20	22	22	22	22	20	22	22	22	20	22	22	20	22
25	25	25	25	25	25	25	25	25	25	25	25	24	19
26	28	28	25	28	24	28	23	26	23	23	23	29	48
21	21	21	21	21	21	29	21	21	21	21	21	25	0
41	0	33	41	43	43	0	33	33	41	43	33	0	37
20	0	0	0	0	26	26	20	26	20	26	20	26	20
31	31	31	31	31	31	31	31	31	31	31	31	31	31
31	31	31	31	31	31	31	31	31	31	31	31	29	31
37	40	37	34	37	30	36	37	37	37	64	30	38	37
17	17	19	17	17	17	17	17	17	17	17	17	15	18
25	25	22	25	25	25	25	25	25	25	25	25	25	25
20	20	20	20	20	20	20	20	20	20	20	20	20	22
29	29	29	29	29	29	29	29	29	29	29	29	35	29
19	19	19	19	19	19	19	19	19	19	19	19	16	15
28	26	20	20	0	20	20	20	20	28	16	18	19	26
33	33	33	33	33	28	33	33	33	33	28	28	0	33
23	23	22	23	23	23	23	23	23	23	23	23	17	21
24	24	24	24	24	24	24	24	24	24	24	24	21	25
23	23	23	23	23	20	23	23	23	23	23	23	25	26
29	29	29	29	29	29	29	29	29	29	29	29	0	29
20	20	20	20	20	20	15	20	20	20	20	20	17	35
23	23	23	23	23	23	23	23	23	23	23	23	24	0
18	18	18	18	18	18	18	18	18	18	18	18	17	20
30	30	30	30	30	30	30	30	30	30	30	30	28	27
40	0	0	35	39	33	35	39	40	40	40	33	0	47
32	32	32	0	0	0	23	32	32	32	39	32	24	21
21	24	18	21	21	18	24	19	19	21	21	21	17	19
34	34	34	34	34	34	34	34	34	34	34	34	34	34
35	35	46	35	30	30	30	30	46	35	46	35	0	34
28	28	28	28	28	23	28	28	28	28	28	28	27	28
18	21	21	21	21	21	28	19	21	18	21	19	18	19
22	26	26	26	0	22	22	26	26	22	26	26	21	0
27	0	0	27	27	0	27	27	27	27	27	27	0	0
22	22	23	22	22	22	23	22	23	22	22	22	0	22
23	23	23	23	23	23	23	23	23	23	23	23	21	25
21	21	21	21	21	15	21	21	21	21	21	21	30	21
26	26	26	26	26	26	23	26	26	26	26	26	24	23
22	21	21	22	22	22	22	23	22	22	22	21	28	23
24	24	24	24	25	17	24	24	25	24	25	24	24	24
21	21	21	21	21	21	27	21	21	21	27	21	19	21
24	24	24	24	24	20	23	24	24	24	25	22	22	24
17	17	17	17	17	17	17	17	17	17	48	17	16	17
19	19	19	19	19	8	19	19	19	19	19	19	11	18
28	0	30	28	28	28	28	28	28	28	28	28	30	30
25	25	25	25	25	25	28	25	25	25	25	25	26	28
19	17	17	17	19	6	19	19	19	19	40	0	11	17
30	30	30	30	30	30	30	30	30	30	30	30	0	31
22	22	22	22	22	22	22	22	22	22	22	22	23	22
20	20	20	20	20	20	20	20	20	20	20	20	18	20
27	27	27	27	27	17	27	27	27	27	11	27	31	30
26	26	26	26	26	26	26	26	26	26	26	26	24	26
30	30	30	30	30	30	27	30	30	30	30	30	30	30
21	21	17	21	21	21	24	21	21	21	21	21	19	19
21	21	33	21	21	18	22	22	22	21	21	21	17	21
21	21	21	21	0	12	15	21	21	21	21	21	35	20
26	33	33	24	0	31	26	33	33	26	10	26	28	32
21	21	21	21	21	21	21	21	21	21	21	21	21	21
20	25	19	19	19	19	19	19	19	20	19	19	20	27
30	30	30	30	30	30	30	30	30	30	30	30	28	30
29	29	29	29	29	29	29	29	29	29	29	29	29	30
19	19	19	19	19	19	25	19	19	19	60	19	23	20
19	19	19	19	19	15	19	19	19	19	19	19	24	19
22	22	22	22	22	22	22	22	22	22	51	20	19	22
22	22	22	22	22	22	22	22	22	22	22	22	22	22
16	22	22	16	17	16	19	16	16	16	16	16	19	18
18	18	17	18	18	14	18	18	18	18	67	0	18	18
16	21	18	16	18	18	16	16	16	16	16	16	18	41
22	23	23	23	23	23	22	23	23	22	23	23	23	22
20	20	20	20	20	20	20	20	20	20	13	20	22	20
20	20	20	20	21	20	20	20	20	20	20	20	19	22
28	28	20	0	28	0	28	18	18	28	0	0	27	19
33	33	0	33	0	33	33	30	33	32	33	33	0	33
22	21	21	0	0	14	22	22	22	22	14	22	23	24
17	20	20	20	20	14	20	20	20	17	0	20	24	16
19	19	19	19	19	19	19	19	19	19	19	19	19	21
32	32	32	32	32	27	32	32	32	32	32	32	0	32
19	19	19	19	19	19	19	19	19	19	25	24	18	24
27	27	27	27	27	21	27	27	27	27	27	27	23	28
20	20	20	20	20	15	20	20	20	20	20	20	27	20
25	25	25	25	25	25	25	25	25	25	25	25	22	25
29	0	0	29	0	0	0	29	29	29	63	28	0	33
21	21	21	18	18	18	21	18	21	21	18	18	29	21
26	27	27	26	26	25	26	26	26	26	27	26	25	27
26	29	29	26	26	26	25	25	29	26	25	25	34	25
38	38	38	38	38	32	38	38	38	38	38	38	0	36
25	25	25	25	25	25	25	25	25	25	25	25	25	25
23	23	19	23	23	16	23	23	23	23	23	23	22	19
35	35	35	35	35	35	35	35	35	35	35	35	35	35
27	27	27	27	27	27	27	27	27	27	27	27	27	28
20	20	20	20	20	20	20	20	20	20	20	20	20	23
17	17	17	21	0	17	17	21	18	17	17	17	17	19
23	18	18	18	23	23	23	23	18	23	23	23	17	18
23	23	23	23	23	18	23	23	23	23	23	23	20	23
21	21	21	21	21	21	21	21	21	21	21	21	21	23
26	18	18	18	18	18	18	18	18	26	18	18	0	20
23	23	23	23	23	23	23	23	23	23	23	23	29	24
21	21	21	16	24	15	16	24	16	21	21	16	20	24
34	39	34	34	36	34	34	34	34	34	39	34	0	37
25	25	25	23	23	29	23	23	23	23	23	29	27	25
55	0	0	55	55	0	0	0	55	55	55	16	0	55
21	17	17	0	0	0	21	21	19	21	56	50	13	17
24	26	26	26	26	24	26	24	26	24	26	26	26	26
21	21	21	21	21	21	21	21	21	21	21	21	20	28
28	28	28	28	28	28	24	28	28	28	28	0	24	30
22	0	0	0	23	0	22	23	23	22	23	22	0	16
22	22	24	24	22	22	24	22	22	22	22	22	22	22
21	21	21	22	21	21	21	21	22	21	21	21	24	22
22	22	22	22	22	38	22	22	22	22	22	22	21	17
23	23	23	23	23	23	23	23	23	23	23	23	28	23
26	26	23	26	26	23	26	23	26	26	26	26	25	26
24	0	22	0	0	0	0	22	22	24	24	30	20	0
23	24	23	0	0	26	24	26	22	23	31	22	26	25
23	23	23	23	0	23	23	23	23	23	23	23	22	19
20	20	20	20	20	20	20	20	20	20	20	20	22	15
20	20	20	20	20	20	20	20	20	20	20	20	19	20
19	22	22	20	20	20	23	20	20	19	20	23	23	23
23	0	0	23	23	23	0	23	23	23	23	23	18	0
38	0	0	38	0	36	0	36	38	38	38	38	36	38
25	25	25	25	25	25	25	25	25	25	25	25	25	25
29	29	25	29	29	25	29	29	25	29	29	29	29	28
25	25	26	30	0	25	27	24	27	25	65	25	29	30
20	20	20	20	20	18	20	20	20	20	20	20	35	35
20	20	20	20	20	20	22	20	20	20	26	20	25	26
24	24	24	0	24	0	24	24	24	24	24	24	26	0
26	26	26	26	26	11	26	26	26	26	26	26	19	24
31	29	31	16	0	20	27	17	31	31	41	27	21	31
24	24	24	24	24	23	24	24	24	24	24	24	19	20
23	23	23	23	23	23	23	23	23	23	23	23	22	23
26	26	26	26	26	26	26	26	26	26	26	26	25	26
29	29	29	29	29	29	35	29	29	29	29	29	29	26
31	0	0	0	31	0	31	31	31	31	38	31	0	0
21	23	23	17	23	23	21	23	23	21	23	23	21	23
17	17	17	17	17	8	17	17	20	17	17	17	15	18
22	17	20	0	0	0	22	23	18	22	0	0	21	23
28	27	27	25	25	27	27	25	27	28	10	18	22	25
24	24	24	24	24	24	20	24	24	24	24	24	24	24
22	22	22	22	23	22	22	23	22	21	31	22	26	39
25	25	25	25	25	25	25	25	25	25	25	25	24	27
17	17	17	17	17	17	17	17	17	17	17	17	16	19
TP	190	172	196	197	146	191	212	205	264	175	199	51	106
FN	80	98	74	73	124	79	58	65	6	95	71	219	164
Sensitivity	0.703704	0.637037	0.725926	0.72963	0.540741	0.707407	0.785185	0.759259	0.977778	0.648148	0.737037	0.188889	0.392593
Specificity	0.951852	0.977778	0.974074	0.988889	0.877778	0.937037	0.959259	0.951852	0.814815	0.9	0.888889	0.925926	0.907407
Accuracy	0.827778	0.807407	0.85	0.859259	0.709259	0.822222	0.872222	0.855556	0.896296	0.774074	0.812963	0.557407	0.65
MCC	0.676722	0.653949	0.722601	0.743956	0.444527	0.662138	0.755986	0.724678	0.803331	0.566406	0.63327	0.169882	0.349935

## Sheet: 1_Euk_N
No cleavage site	Philius	Phobius	PrediSi	RPSP	SigCleave	SigHMM	SignalP-NN	SignalP-HMM	Signal-Blast	Signal-CF	Signal-3L	SOSUIsignal	SPOCTOPUS
0	0	0	0	0	0	0	0	0	0	0	0	0	0
0	0	0	0	0	0	0	0	0	0	0	0	0	0
0	23	0	0	0	39	0	0	23	33	39	0	15	52
0	0	0	0	0	0	0	0	0	0	0	23	0	0
0	0	0	0	0	0	0	0	0	0	0	0	0	0
0	0	0	0	0	0	0	0	0	0	0	0	0	0
0	0	0	0	0	0	0	0	0	0	0	0	0	0
0	0	0	0	0	0	0	0	0	0	0	0	0	0
0	0	0	0	0	37	0	0	0	0	0	0	0	0
0	0	0	0	0	49	0	0	0	0	0	0	0	0
0	0	0	0	0	0	0	0	0	0	0	0	0	0
0	0	0	0	0	0	0	0	0	0	0	0	0	0
0	0	0	0	0	0	0	0	0	0	0	0	35	0
0	0	0	0	0	0	0	0	0	0	0	0	0	0
0	0	0	0	0	0	0	0	0	0	0	0	0	0
0	0	0	0	0	0	0	0	0	0	0	0	0	0
0	0	0	0	0	0	0	0	0	26	0	0	0	0
0	0	0	0	0	0	0	0	0	34	0	0	0	0
0	0	0	0	0	0	0	0	0	0	0	0	0	0
0	0	0	0	0	0	0	0	0	27	0	0	0	0
0	0	0	0	0	14	0	0	0	0	0	0	0	0
0	0	0	0	0	0	0	0	0	0	0	0	0	0
0	0	0	0	0	0	0	0	0	0	0	0	0	48
0	0	0	0	0	0	0	0	0	0	0	0	0	0
0	0	0	0	0	0	0	0	0	0	0	0	0	0
0	0	0	0	0	0	0	0	0	0	24	25	0	0
0	0	0	0	0	0	0	0	0	29	0	0	15	0
0	0	0	0	0	0	0	0	0	0	0	0	0	0
0	0	0	0	0	0	0	0	0	22	0	0	0	0
0	0	0	0	0	0	0	0	0	0	0	0	0	0
0	0	0	0	0	0	0	0	0	46	0	0	0	0
0	0	0	0	0	0	0	0	0	0	0	0	0	0
0	0	0	0	0	36	36	0	0	18	36	36	0	0
0	0	0	0	0	0	0	0	0	0	0	0	0	0
0	0	0	0	0	0	0	0	0	0	0	0	0	0
0	0	0	0	0	0	0	0	0	0	0	0	0	0
0	0	0	0	0	0	0	0	0	0	0	0	0	0
0	0	0	0	0	0	0	0	0	0	0	0	0	0
0	0	0	0	0	0	0	0	0	0	0	0	0	0
0	0	0	0	0	0	0	0	0	0	0	0	0	0
0	0	0	0	0	0	0	0	0	0	38	47	0	0
0	0	0	0	0	0	0	0	0	0	0	0	0	0
0	0	0	0	0	0	0	0	0	0	0	0	0	0
0	0	0	0	0	59	0	28	0	68	28	60	0	0
0	0	0	0	0	0	0	0	0	0	0	0	0	0
0	0	0	0	0	0	0	0	0	0	0	0	0	0
0	0	0	0	0	0	0	0	0	0	0	0	0	0
0	0	0	0	0	0	0	0	0	0	0	0	0	0
0	0	0	0	0	0	0	0	0	0	0	0	0	0
0	0	0	0	0	0	0	0	0	25	0	0	0	0
0	0	0	0	0	0	0	0	0	0	0	0	0	0
0	0	0	0	0	0	0	0	0	0	0	0	0	0
0	0	0	0	0	0	0	0	0	0	0	0	0	56
0	0	0	0	0	0	0	0	0	52	0	0	0	0
0	0	0	0	0	0	0	0	0	0	0	0	0	34
0	0	0	0	0	0	0	0	0	0	0	0	0	0
0	0	0	0	0	0	0	0	0	0	0	0	0	0
0	22	22	22	0	22	22	24	22	26	56	22	35	0
0	0	0	0	0	0	0	0	0	0	0	0	0	0
0	0	0	0	0	0	0	0	0	0	0	0	0	0
0	28	28	0	0	0	28	22	28	30	0	0	33	22
0	0	0	0	0	0	0	0	0	29	0	0	0	56
0	0	0	0	0	0	0	0	0	21	0	0	0	0
0	0	0	0	0	0	0	0	0	0	0	0	0	0
0	0	0	0	0	67	0	0	0	0	0	0	0	57
0	0	0	0	0	0	0	0	0	0	0	0	0	0
0	0	0	0	0	39	0	0	0	45	0	0	0	0
0	0	0	0	0	0	0	0	0	0	0	0	0	0
0	0	0	0	0	60	0	0	0	67	0	0	0	0
0	0	0	0	0	0	0	0	0	0	0	0	0	0
0	0	0	0	0	0	0	0	0	0	0	0	0	0
0	0	0	0	0	0	0	0	0	7	0	0	0	0
0	0	0	0	0	0	0	0	0	20	0	20	0	0
0	0	0	0	0	0	0	0	0	0	0	0	0	0
0	0	0	0	0	0	0	0	0	0	0	0	0	55
0	0	0	0	0	0	0	0	0	0	0	0	0	0
0	0	0	0	0	0	0	0	0	0	38	0	0	0
0	0	0	0	0	0	0	0	0	0	48	0	0	0
0	0	0	0	0	0	0	0	0	0	0	0	0	0
0	0	0	0	0	0	0	0	0	0	0	0	0	0
0	0	0	0	0	0	14	0	0	0	0	0	0	0
0	17	0	0	0	51	17	0	0	0	0	0	0	14
0	0	0	0	0	0	0	0	0	0	0	0	0	0
0	0	0	0	0	0	0	0	0	0	0	0	0	0
0	0	0	0	0	0	0	0	0	0	0	0	0	0
0	0	0	0	0	0	0	0	0	0	0	0	0	0
0	0	0	0	0	0	0	0	0	0	0	0	0	0
0	0	0	0	0	0	0	0	0	0	15	0	0	0
0	0	0	0	0	0	0	0	0	0	0	0	0	60
0	0	0	0	0	0	0	0	0	0	0	0	0	0
0	0	0	0	0	0	0	0	0	10	0	0	0	0
0	0	0	0	0	0	0	0	0	0	0	0	0	0
0	29	0	0	0	54	0	0	0	22	0	0	0	0
0	0	0	0	0	0	0	0	0	0	0	0	0	0
0	0	0	0	0	0	0	0	0	0	0	0	0	0
0	0	0	0	0	0	0	3	0	0	0	0	0	0
0	0	0	0	0	0	0	0	0	0	0	0	0	0
0	0	0	0	0	36	0	0	0	0	0	0	0	0
0	0	0	0	0	0	0	0	0	0	0	0	0	0
0	21	0	0	0	0	0	0	0	0	23	0	0	34
0	0	0	0	0	0	0	0	0	0	0	0	0	0
0	0	0	0	0	0	0	0	0	0	0	0	0	0
0	0	0	0	0	0	0	0	0	0	0	0	0	0
0	0	0	16	0	14	0	32	19	50	16	18	0	0
0	0	0	0	0	0	0	0	0	0	0	0	0	0
0	0	0	0	0	0	0	0	0	0	28	0	0	0
0	0	0	0	0	0	0	0	0	0	0	0	0	0
0	0	0	0	0	0	0	0	0	0	0	0	0	0
0	0	0	0	0	61	0	0	0	0	0	0	0	0
0	0	0	0	0	61	0	0	0	0	0	60	0	0
0	0	0	0	0	0	0	0	0	14	0	0	0	0
0	0	0	0	0	41	0	0	0	0	0	0	0	0
0	0	0	0	0	0	0	0	35	0	0	0	0	0
0	0	0	0	0	67	0	0	0	0	0	0	0	53
0	0	0	0	0	0	0	0	0	0	0	0	0	0
0	0	0	0	0	0	0	0	0	0	0	0	0	0
0	0	0	0	0	0	0	0	0	0	0	0	0	0
0	0	0	0	0	0	0	0	0	0	0	0	0	0
0	0	0	0	0	0	0	0	0	0	0	0	0	0
0	0	0	0	0	0	0	0	0	0	0	0	0	0
0	0	0	0	0	0	0	0	0	0	0	0	0	0
0	0	0	0	0	0	0	0	0	19	0	0	0	0
0	0	0	0	0	0	0	0	0	0	0	0	0	0
0	0	0	61	0	0	0	0	0	0	61	0	0	60
0	0	0	0	0	0	0	0	0	0	0	0	0	0
0	33	0	0	0	0	0	0	33	31	10	27	0	0
0	0	0	0	0	0	0	0	0	0	0	0	0	0
0	0	0	0	0	0	0	0	0	0	0	0	0	0
0	0	0	0	0	0	0	1	0	0	0	0	0	0
0	0	0	0	0	0	0	0	0	0	0	0	0	0
0	0	0	0	0	0	0	0	0	30	0	33	0	0
0	0	0	0	0	0	0	0	0	0	0	0	0	0
0	0	0	0	0	0	0	0	0	0	0	0	0	0
0	0	0	0	0	35	0	0	0	0	0	30	35	57
0	0	0	0	0	0	0	0	0	0	0	0	0	0
0	0	0	0	0	0	0	0	0	0	0	0	0	0
0	0	0	0	0	0	0	0	0	0	42	0	0	0
0	0	0	0	0	0	0	0	0	0	0	0	0	0
0	0	0	0	0	0	0	0	0	0	0	43	0	0
0	0	0	0	0	0	0	0	0	0	0	0	0	0
0	0	0	0	0	0	0	0	0	0	0	0	0	0
0	0	0	0	0	0	0	0	0	0	0	0	0	0
0	0	0	46	0	41	46	0	0	0	0	0	0	48
0	0	0	0	0	0	0	0	0	0	0	0	0	0
0	0	0	0	0	0	0	0	0	0	0	0	0	0
0	0	0	0	0	0	0	0	0	30	0	0	0	0
0	0	0	0	0	0	0	0	0	22	0	0	0	0
0	0	0	0	0	0	0	0	0	0	0	0	0	0
0	0	0	0	0	0	0	0	0	0	0	0	0	0
0	0	0	0	0	0	0	0	0	0	0	0	0	0
0	0	0	0	0	0	0	0	0	41	0	0	0	0
0	0	0	0	0	0	0	0	0	0	0	0	0	56
0	0	0	0	0	0	0	0	0	0	0	0	0	0
0	0	0	0	0	0	0	0	0	0	0	0	0	0
0	0	0	0	0	0	0	0	17	24	54	17	0	0
0	0	0	0	0	0	0	0	0	0	0	0	0	0
0	0	0	0	0	0	0	0	0	0	0	0	24	0
0	0	0	0	0	0	0	0	0	0	0	0	0	0
0	0	0	0	0	0	0	0	0	0	0	0	0	0
0	0	0	0	0	0	0	0	0	40	0	0	0	0
0	0	0	0	0	0	0	0	0	0	25	0	0	0
0	0	0	0	0	0	37	0	25	0	0	0	33	0
0	0	0	0	0	0	0	0	0	0	0	0	0	0
0	0	0	0	0	0	0	0	0	31	33	44	0	0
0	0	0	0	0	0	0	0	0	0	0	0	0	0
0	0	0	0	0	0	0	0	0	0	0	0	0	0
0	0	0	0	0	0	0	0	0	32	37	37	0	0
0	0	0	0	0	0	0	0	0	0	0	0	0	0
0	0	0	0	0	0	0	0	0	0	0	0	0	0
0	0	0	0	0	0	0	0	0	0	0	0	0	0
0	0	0	0	0	0	21	0	0	0	56	56	0	0
0	0	0	0	0	0	0	0	0	0	0	0	0	54
0	0	0	0	0	0	0	0	0	52	0	0	0	0
0	0	0	0	0	0	0	0	0	0	0	0	0	0
0	0	0	0	0	0	0	0	0	0	0	0	0	0
0	0	0	0	0	0	0	0	0	0	0	0	0	0
0	0	0	0	0	0	0	0	0	0	0	0	0	0
0	0	0	0	0	0	0	0	0	11	0	0	0	0
0	0	0	0	0	0	0	0	0	0	0	0	0	0
0	0	0	0	0	0	0	0	0	0	0	0	0	58
0	0	0	0	0	0	0	0	0	0	46	0	0	0
0	0	0	0	0	0	0	0	0	0	0	0	0	0
0	0	0	0	0	0	0	0	0	0	0	0	0	0
0	0	0	0	0	0	0	0	0	0	0	0	0	0
0	0	0	0	0	0	0	0	0	45	0	44	0	0
0	0	0	0	0	0	0	22	0	0	0	0	21	0
0	0	0	0	0	0	0	0	0	0	0	0	0	0
0	0	0	0	0	65	0	0	0	0	0	0	0	60
0	0	0	0	0	0	0	0	0	0	0	0	0	0
0	0	0	0	0	0	0	0	18	0	0	0	0	0
0	0	0	0	0	0	0	0	0	11	0	0	0	0
0	0	0	0	0	0	0	0	0	0	0	0	0	0
0	0	0	0	0	0	0	0	0	0	0	35	0	0
0	0	0	0	0	0	0	0	0	0	0	0	0	0
0	0	0	25	0	25	0	0	0	0	0	0	15	0
0	0	0	0	0	0	0	0	0	0	0	0	0	0
0	0	0	0	0	0	0	0	0	0	0	0	0	0
0	0	0	0	0	0	0	0	0	0	0	28	29	0
0	21	14	0	14	14	24	14	24	12	0	0	18	14
0	0	0	0	0	0	0	0	0	0	0	0	0	0
0	0	0	0	0	0	64	0	0	0	0	0	0	0
0	0	0	0	0	41	0	0	0	0	0	0	0	0
0	0	0	0	0	0	0	0	0	0	0	0	0	0
0	0	0	0	0	0	0	0	0	0	0	0	0	0
0	0	0	0	0	0	0	0	0	0	0	0	0	0
0	0	0	0	0	0	0	0	0	0	0	0	0	0
0	0	0	0	0	0	0	0	0	0	18	16	27	0
0	0	0	0	0	0	29	0	0	0	0	0	0	0
0	0	0	0	0	31	0	0	0	0	0	41	35	0
0	0	0	0	0	0	0	0	0	0	0	0	0	0
0	0	0	0	0	0	0	0	0	0	0	0	0	0
0	0	0	0	0	0	0	0	0	0	0	0	0	0
0	0	0	0	0	0	0	0	0	0	28	28	19	0
0	0	0	0	0	0	0	0	0	0	0	0	0	0
0	0	0	0	0	0	0	0	0	0	0	0	0	0
0	0	0	0	0	0	0	0	0	0	0	0	6	0
0	0	0	0	0	0	0	0	0	0	0	0	0	0
0	0	0	0	0	0	0	0	0	0	0	0	0	0
0	0	0	0	0	0	0	0	0	0	0	0	0	0
0	22	22	0	0	0	22	0	22	0	0	0	16	18
0	0	0	37	57	35	0	54	0	38	54	34	0	0
0	0	0	0	0	0	0	0	0	0	0	0	0	0
0	0	0	0	0	0	0	0	0	0	0	0	0	0
0	0	0	0	0	0	0	0	0	0	0	0	0	0
0	28	0	0	0	22	0	0	0	0	0	23	0	28
0	0	0	0	0	0	0	0	0	0	0	0	0	0
0	0	0	0	0	0	0	0	0	28	0	0	0	0
0	0	0	0	0	0	0	0	0	0	0	0	0	0
0	0	0	0	0	0	0	0	0	6	0	0	0	0
0	0	0	0	0	0	0	0	0	0	0	0	0	0
0	0	0	0	0	66	0	0	0	0	0	0	0	0
0	0	0	0	0	0	0	0	0	0	0	0	0	0
0	0	0	0	0	0	0	0	0	0	0	0	0	0
0	0	0	0	0	0	0	0	0	20	0	0	0	0
0	29	13	27	13	12	27	13	27	20	13	0	0	15
0	0	0	0	0	0	0	0	0	0	0	0	0	0
0	0	0	0	0	0	0	0	0	0	0	0	0	0
0	0	0	0	0	0	0	0	0	0	0	0	0	0
0	0	0	0	0	0	0	0	0	0	0	0	0	0
0	0	0	0	0	0	0	0	0	0	0	0	0	0
0	0	0	0	0	0	0	0	0	0	0	0	0	0
0	0	0	0	0	22	0	0	0	0	0	0	0	0
0	0	0	0	0	0	0	0	0	0	0	0	0	0
0	0	0	0	0	0	0	0	0	0	0	0	0	0
0	0	0	0	0	0	0	0	0	0	0	0	0	0
0	0	0	0	0	0	20	0	0	0	0	0	0	0
0	0	0	0	0	0	0	0	0	33	0	33	0	0
0	0	0	0	0	0	0	0	0	32	0	0	0	0
0	18	0	0	0	0	32	0	0	0	0	19	0	0
0	0	0	0	0	0	0	0	0	0	0	0	0	0
0	20	20	0	0	17	17	20	20	0	17	20	0	17
0	0	0	0	0	0	0	0	0	0	0	0	0	0
0	0	0	0	0	19	0	0	0	19	0	0	16	0
0	0	0	0	0	0	0	0	0	26	0	0	0	0
0	0	0	0	0	0	0	0	0	0	0	0	0	0
0	0	0	0	0	0	0	0	0	0	0	0	0	0
0	0	0	0	0	0	0	0	0	0	0	0	0	0
0	0	0	0	0	0	0	0	0	0	0	0	0	0
0	0	0	0	0	0	0	0	0	0	0	0	0	0
0	0	0	0	0	0	0	0	0	0	0	0	13	0
0	0	0	0	0	0	0	0	0	0	0	0	0	0
0	0	0	0	0	0	0	0	0	0	50	50	0	0
0	0	0	0	0	0	62	0	0	0	0	0	0	56
0	0	0	0	0	0	0	0	0	0	0	0	0	0
0	0	0	0	0	0	0	0	0	61	0	44	0	0
0	0	0	0	0	0	0	0	0	10	0	0	0	0
0	0	0	0	0	0	0	0	0	71	0	0	0	0
0	0	0	0	0	17	0	0	0	0	0	0	0	0
0	0	0	0	0	0	0	0	0	0	0	0	0	0
0	0	0	0	0	0	0	0	0	0	0	0	13	0
TN	257	264	263	267	237	253	259	257	220	243	240	250	245
FP	13	6	7	3	33	17	11	13	50	27	30	20	25

## Sheet: 2_Euk_P
Cleavage site	Philius	Phobius	PrediSi	RPSP	SigCleave	SigHMM	SignalP-NN	SignalP-HMM	Signal-Blast	Signal-CF	Signal-3L	SOSUIsignal	SPOCTOPUS
20	20	20	20	20	20	18	20	20	20	20	20	20	20
21	21	21	21	21	21	21	21	21	21	21	21	21	21
24	24	24	24	24	24	24	24	24	24	24	24	22	24
24	24	24	24	24	22	24	24	24	24	24	24	22	24
24	24	24	24	24	22	24	24	24	24	24	24	22	24
24	24	24	24	24	22	24	24	24	24	24	24	22	24
24	24	24	24	24	24	24	24	24	24	24	24	18	24
24	24	24	24	24	22	24	24	24	24	24	24	18	24
24	24	24	24	24	24	24	24	24	24	24	24	18	24
24	24	24	24	24	24	24	24	24	24	24	24	18	24
24	24	24	24	24	24	24	24	24	24	24	24	18	24
24	24	24	24	24	24	24	24	24	24	24	24	18	24
24	24	24	24	24	24	24	24	24	24	24	24	18	24
24	24	24	24	24	20	24	24	24	24	24	24	21	24
24	24	24	24	24	24	24	24	24	24	24	24	18	24
24	24	24	24	24	18	24	18	24	24	24	24	18	24
29	29	29	29	29	29	34	29	29	29	29	29	29	29
29	29	29	29	29	29	34	29	29	29	29	29	29	29
29	29	29	29	29	29	34	29	29	29	29	29	29	29
29	29	29	29	29	29	29	29	29	29	29	29	27	29
26	19	0	0	21	21	21	21	21	26	21	21	18	26
22	22	24	22	22	22	22	22	22	22	22	22	32	25
22	22	22	22	22	22	20	22	22	22	22	22	18	18
21	21	21	21	21	16	16	21	21	21	21	21	20	21
21	21	21	21	21	17	21	21	21	21	21	21	28	26
21	21	21	21	21	17	21	21	21	21	21	21	28	28
21	21	21	21	21	21	21	21	21	21	21	21	28	26
21	21	21	21	21	17	21	21	21	21	21	21	28	28
21	21	21	21	21	21	15	21	21	21	21	21	28	26
25	25	25	25	25	25	25	25	25	25	25	25	24	25
26	26	26	26	26	26	28	26	26	26	26	26	26	26
26	26	26	26	26	26	26	26	26	26	26	26	20	26
24	27	24	24	0	24	27	24	24	24	45	24	23	22
24	24	24	24	24	24	24	24	24	24	24	24	23	27
24	24	24	24	24	20	24	24	24	24	24	24	24	25
18	18	18	18	18	18	18	18	18	18	18	18	17	23
18	18	18	18	18	18	18	18	18	18	18	18	17	23
18	18	18	18	18	18	18	18	18	18	18	18	17	19
24	24	24	24	24	21	24	24	24	24	24	24	24	24
16	16	16	16	16	16	0	16	16	16	16	16	23	60
21	21	21	21	21	21	29	21	21	21	29	21	22	25
24	24	24	24	24	24	24	24	24	24	24	24	24	28
24	24	24	24	24	21	24	24	24	24	24	24	24	24
24	24	24	24	24	24	24	24	24	24	24	24	30	27
24	24	27	24	0	27	23	24	24	24	27	27	0	25
24	24	24	24	24	24	24	24	24	24	24	24	25	24
22	21	21	21	21	21	21	21	21	22	21	21	29	21
27	27	27	21	0	21	17	21	27	27	27	21	29	21
35	35	35	35	35	35	35	35	35	35	35	35	33	35
23	27	27	26	23	23	23	23	23	23	27	23	22	25
27	27	27	27	27	27	29	27	27	27	29	27	27	29
18	19	19	19	19	19	19	19	19	19	19	19	19	19
19	19	19	19	19	19	17	19	19	19	19	19	16	19
18	18	18	18	18	18	19	18	18	18	18	18	22	18
19	19	19	19	19	0	19	19	19	19	19	21	23	21
33	33	33	33	33	33	0	33	33	33	33	33	0	48
19	19	19	19	19	19	19	19	19	19	19	19	19	19
33	34	34	34	34	34	34	34	34	33	34	32	35	33
31	21	21	28	21	21	33	21	21	32	28	21	28	31
32	32	32	25	32	25	32	32	32	32	32	23	32	31
16	16	16	16	16	16	16	16	16	16	0	16	21	16
21	21	21	21	21	21	21	21	21	21	21	21	21	18
20	20	20	20	20	20	22	20	20	20	20	20	21	20
20	19	19	19	19	19	19	19	19	20	19	19	19	19
22	22	22	22	22	22	25	22	22	22	22	22	21	22
23	23	23	23	0	23	23	23	23	23	31	23	31	23
23	23	22	22	0	22	19	22	22	23	22	15	14	21
20	20	20	20	20	20	0	20	20	20	20	20	20	20
20	20	20	20	20	20	20	20	20	20	20	20	20	20
24	24	24	21	24	18	24	24	24	24	24	24	16	24
23	23	23	23	23	23	23	23	23	23	23	23	18	23
23	23	23	20	23	14	23	23	23	23	23	14	18	23
24	24	24	24	24	24	24	24	24	24	24	24	28	27
18	18	18	18	18	18	18	18	18	18	18	18	15	19
21	21	21	21	21	21	21	21	21	21	21	21	21	21
24	24	24	24	24	24	24	24	24	24	24	24	18	24
21	21	0	21	21	21	0	21	21	21	21	21	20	21
21	21	21	21	21	21	23	21	21	21	21	21	20	17
20	20	20	20	20	20	20	20	20	20	20	20	16	20
20	20	20	20	20	20	18	20	20	20	20	20	18	20
22	22	22	22	22	19	22	22	22	22	22	22	22	22
17	17	17	17	17	17	15	17	17	17	17	17	17	17
30	21	17	17	17	17	17	17	21	30	21	21	23	20
28	17	17	0	0	17	17	17	17	28	17	17	17	21
23	23	23	22	23	23	23	23	23	27	23	23	24	23
19	19	19	19	19	0	19	19	19	19	19	19	20	19
16	16	16	16	16	15	16	16	16	16	16	16	17	16
17	16	16	16	16	16	16	16	16	17	16	16	17	16
16	22	22	16	17	16	19	16	16	16	16	16	19	18
25	18	26	0	0	0	0	18	18	25	26	20	16	15
18	17	17	17	17	14	18	18	22	18	14	15	12	17
21	21	18	21	0	19	15	21	21	21	42	19	15	51
21	21	21	21	0	19	15	21	21	21	42	18	15	51
21	21	21	21	21	21	21	21	21	21	21	21	21	23
21	21	21	17	21	17	21	21	21	21	21	21	16	21
29	29	29	29	29	23	23	29	29	29	29	29	22	29
29	29	29	29	29	19	23	29	29	29	29	29	22	27
29	19	19	19	29	19	29	29	29	29	29	29	22	27
20	20	20	20	20	20	20	20	20	17	20	20	20	22
18	18	18	18	18	18	0	18	18	18	18	18	20	25
24	0	0	24	24	24	0	24	0	24	24	24	23	0
31	31	31	31	31	31	0	31	31	31	31	31	25	31
21	21	21	21	21	21	26	21	21	16	21	21	22	21
26	26	26	26	26	26	24	26	26	26	26	26	24	26
27	27	27	27	27	27	27	27	27	27	27	27	25	27
25	19	19	19	19	19	23	19	19	25	19	19	28	31
35	25	25	25	25	25	32	25	25	35	25	25	30	57
24	24	24	24	24	22	0	24	24	24	24	22	34	24
20	20	20	20	20	20	20	20	20	20	20	20	20	22
21	23	23	17	23	23	21	23	23	21	23	23	21	23
24	24	24	24	24	24	24	24	24	24	24	24	31	24
18	18	18	18	18	18	18	18	18	18	18	18	18	18
19	19	19	19	19	19	0	19	19	19	19	19	17	20
22	22	22	22	22	22	22	22	22	22	55	22	25	22
22	22	22	22	22	22	22	22	22	22	55	22	25	22
22	22	22	22	22	22	22	22	22	22	22	22	26	22
22	22	21	22	22	21	22	22	22	22	22	22	26	22
22	22	22	22	22	22	22	22	22	22	22	22	22	21
19	19	19	19	19	7	19	19	19	19	19	19	18	17
26	26	26	21	26	0	17	26	26	26	26	26	35	24
18	18	18	18	18	18	18	18	18	18	16	18	19	18
17	17	17	17	17	17	17	17	17	17	17	17	18	17
17	17	17	17	17	17	17	17	17	20	17	17	20	17
15	16	15	16	15	15	15	15	15	19	15	15	15	15
19	19	19	19	19	19	20	19	19	19	19	19	22	20
36	36	36	36	36	36	36	36	36	36	36	36	36	36
26	20	26	0	26	0	20	26	20	30	26	0	20	28
28	22	22	22	22	22	22	22	22	22	22	22	20	22
27	27	0	27	27	27	0	27	27	27	27	27	22	27
16	18	16	16	16	16	16	16	16	16	16	16	14	24
28	22	0	22	22	22	0	22	22	39	22	22	0	36
24	24	24	24	24	24	22	24	24	24	24	24	30	24
18	18	18	18	18	18	18	18	18	18	18	18	18	18
21	21	21	21	21	21	21	21	21	21	21	21	21	21
29	21	21	21	21	21	21	21	21	29	21	21	21	21
27	18	16	16	16	16	16	16	16	27	16	16	20	19
21	21	21	21	21	21	21	21	21	21	21	21	29	54
25	25	25	25	25	25	25	25	25	25	25	25	21	25
24	24	24	24	24	24	24	24	24	24	24	24	19	24
25	25	25	25	25	25	30	25	25	25	25	25	25	25
23	24	24	24	24	24	23	24	24	23	24	24	24	24
24	24	24	24	24	24	24	24	24	24	24	24	23	24
24	24	24	24	24	24	24	24	24	24	24	24	21	24
16	21	18	0	16	16	0	16	21	16	16	17	18	19
26	26	26	26	26	26	23	26	26	26	26	26	24	23
33	31	33	33	33	33	33	33	33	33	33	33	32	32
24	24	0	24	24	24	24	24	24	24	24	24	25	23
24	22	24	24	24	24	24	24	24	24	24	24	23	21
23	21	23	23	23	21	21	23	23	27	23	23	22	21
23	23	23	23	23	23	23	23	23	23	23	23	20	60
32	32	32	32	32	26	32	32	32	32	32	32	32	34
28	28	28	28	28	28	28	28	28	28	64	28	26	28
28	28	28	28	28	28	28	28	28	28	28	28	28	28
17	17	17	17	17	17	19	17	17	17	17	17	19	17
16	16	16	16	16	16	24	16	16	16	16	16	16	21
16	16	16	16	16	16	16	16	16	15	16	16	16	17
21	22	22	22	22	22	23	22	22	21	63	23	23	23
19	19	19	19	19	19	19	19	19	19	19	19	18	19
19	19	19	22	19	18	19	19	19	19	19	18	17	18
18	18	18	18	18	18	18	18	18	18	18	18	18	18
18	18	18	18	18	18	18	18	18	18	18	18	18	18
18	18	18	18	18	15	18	18	18	18	18	18	17	21
18	18	18	18	18	15	18	18	18	18	63	18	17	21
20	20	24	20	20	20	20	20	20	20	20	20	18	20
20	20	20	20	20	20	20	20	20	20	20	20	20	20
26	24	26	24	26	15	26	26	26	26	26	24	19	26
22	22	22	22	22	17	22	22	22	22	22	22	19	23
25	25	25	20	25	21	25	25	25	25	25	25	22	26
22	22	22	22	22	17	25	22	22	22	22	22	19	22
20	20	20	20	20	20	20	20	20	20	20	20	20	21
20	20	20	20	20	20	20	20	20	20	20	20	20	21
27	27	27	29	27	27	26	27	27	27	27	26	28	27
20	20	20	20	20	16	20	20	20	20	20	20	17	20
20	20	20	20	20	16	22	20	20	20	20	20	17	20
18	18	18	18	18	18	18	18	18	18	18	18	18	18
18	18	18	18	18	18	18	18	18	18	18	18	18	18
18	18	18	18	18	18	18	18	18	18	18	20	18	18
18	18	18	18	18	18	18	18	18	18	18	18	18	18
18	18	18	18	18	18	18	18	18	18	18	18	18	18
19	19	19	19	19	19	19	19	19	19	19	20	19	19
19	19	19	19	19	19	19	19	19	19	19	20	19	19
19	19	19	19	19	19	19	19	19	19	19	19	23	19
30	30	30	30	30	30	30	30	30	30	30	30	22	30
35	35	35	35	35	35	41	29	35	29	43	35	0	41
21	21	21	21	21	21	19	21	21	21	21	21	20	22
16	16	16	16	16	16	16	16	16	23	0	16	17	16
20	20	20	18	18	18	18	18	18	20	18	18	19	20
22	21	22	20	20	20	22	22	22	22	22	22	20	20
30	30	30	30	30	30	30	30	30	32	30	0	32	30
21	23	23	23	23	21	21	23	23	21	23	23	22	28
46	0	0	46	50	48	50	46	46	46	46	46	0	55
30	28	28	28	30	25	23	23	28	30	30	30	23	30
33	33	0	33	33	27	0	33	33	33	33	33	0	33
23	23	23	23	0	19	23	23	23	23	23	23	34	24
18	0	0	55	0	57	0	0	0	18	57	54	0	0
18	18	18	18	18	18	15	18	18	18	18	18	19	18
19	19	19	19	19	19	19	19	19	19	19	19	17	19
28	19	19	19	19	19	19	19	19	28	19	19	20	19
24	25	24	25	25	21	25	25	25	24	25	25	25	25
20	20	20	20	20	20	20	20	20	20	20	20	20	20
20	20	20	20	20	20	20	20	20	20	20	20	20	20
20	20	20	20	20	20	20	20	20	20	20	20	20	20
20	20	20	20	20	20	20	20	20	20	20	20	23	20
20	0	0	0	0	26	26	20	26	20	26	20	26	20
24	24	24	0	24	0	0	24	24	24	67	24	26	0
21	21	21	18	18	18	21	18	21	21	18	18	29	21
21	21	22	16	21	16	21	21	21	21	21	18	29	22
15	15	15	19	15	15	15	15	15	17	15	15	12	15
20	0	19	0	0	0	0	20	0	20	36	25	12	0
23	23	23	23	23	23	23	23	23	23	23	23	21	23
22	22	22	22	22	20	22	22	22	20	22	22	25	22
16	16	16	0	0	0	0	16	16	16	16	16	18	18
17	17	17	17	17	17	17	17	17	17	17	17	21	20
17	22	17	22	17	19	19	17	17	17	17	17	21	22
22	22	22	22	22	22	25	22	22	22	22	22	28	22
22	22	22	22	22	22	22	22	22	22	22	22	29	22
22	22	22	22	22	22	22	22	22	22	22	25	29	22
20	20	20	20	20	20	20	20	20	20	20	20	20	20
19	24	19	19	19	15	19	19	19	18	24	19	19	24
19	19	19	19	19	19	19	19	19	19	19	19	26	24
30	30	30	30	30	30	27	30	30	30	30	30	30	30
31	30	30	30	31	30	30	31	30	31	30	30	35	30
20	20	20	20	20	20	20	20	20	20	20	20	35	20
24	0	0	0	0	0	0	0	0	0	0	0	0	0
29	29	29	29	29	29	29	29	29	29	29	29	35	29
17	17	17	17	17	17	17	17	17	17	48	17	16	17
19	19	19	19	19	19	19	19	19	19	19	19	18	21
19	19	19	16	19	19	19	19	19	19	19	19	18	21
19	19	19	16	19	19	19	19	19	19	19	17	17	21
19	19	19	19	19	19	19	19	19	19	18	19	21	21
29	29	29	29	29	29	35	29	29	29	29	29	29	26
25	25	25	25	25	25	25	25	25	25	25	25	25	25
29	31	31	29	29	29	29	29	31	29	31	29	31	28
15	15	15	18	15	15	15	15	15	15	15	15	18	19
27	20	20	27	27	20	27	27	27	27	11	34	21	58
17	17	18	18	18	15	15	18	18	17	17	17	23	18
15	15	15	17	15	15	15	15	15	15	15	15	16	15
48	48	59	48	48	48	57	48	48	48	48	48	0	50
25	25	25	27	27	25	25	25	29	25	34	29	21	29
26	25	26	0	0	58	26	26	24	26	24	24	24	26
24	24	26	24	24	20	24	24	26	24	20	20	20	24
20	20	20	20	20	20	20	20	20	20	20	20	25	20
20	20	20	20	20	20	20	20	20	20	20	20	25	20
14	14	14	16	14	14	14	14	14	14	14	14	12	14
37	37	0	37	37	37	37	37	37	37	37	37	35	38
24	24	24	24	24	24	24	24	24	24	25	25	27	24
17	19	17	17	17	17	17	17	17	17	17	17	17	17
17	17	17	17	17	17	17	17	17	17	17	17	17	17
29	28	28	28	29	29	29	28	29	27	28	26	26	48
17	17	17	17	17	17	17	17	17	17	17	17	17	17
17	17	17	17	17	17	17	17	17	17	17	17	17	17
22	22	24	22	22	22	22	22	22	22	22	22	23	22
20	20	20	20	20	20	20	20	20	20	20	20	20	20
26	19	19	19	19	19	19	19	19	26	19	19	18	18
27	27	27	27	27	27	27	27	27	27	27	27	27	28
15	15	15	17	15	15	17	15	15	15	15	15	15	15
15	15	15	17	15	15	17	15	15	15	15	15	15	15
15	15	15	0	15	15	15	15	15	15	15	15	15	52
15	15	15	17	15	15	15	15	15	15	15	15	15	50
15	15	15	17	15	15	15	15	15	15	15	15	15	43
21	21	21	21	21	21	23	21	21	21	21	21	20	22
20	19	19	19	0	16	19	19	19	20	12	14	21	21
21	21	21	0	21	20	20	21	21	21	17	21	22	18
19	19	19	19	19	19	19	19	19	19	19	19	19	19
22	18	18	18	0	18	16	18	18	19	16	16	16	22
19	19	19	19	19	19	19	19	19	19	19	19	19	19
24	24	24	21	24	18	24	24	24	24	24	20	21	24
19	19	23	19	19	17	17	19	19	19	19	17	13	20
17	17	17	19	17	17	19	19	17	19	17	19	13	19
16	16	19	16	19	16	16	19	16	16	16	16	21	16
18	18	18	18	18	16	18	18	18	18	18	18	18	16
17	17	20	17	17	17	17	17	17	17	17	17	22	17
17	17	17	17	17	17	17	17	17	17	17	17	17	17
17	17	17	17	17	17	17	17	17	17	17	17	17	17
21	21	28	21	21	21	24	21	21	21	21	21	28	21
22	22	22	16	22	16	16	22	22	22	22	22	21	22
32	32	32	32	32	32	32	32	32	32	32	32	32	32
27	27	27	27	27	27	27	27	27	27	27	27	26	58
16	16	16	16	16	16	16	16	16	16	16	16	13	0
16	16	16	16	16	16	16	16	16	16	16	16	13	16
16	16	16	16	16	16	16	16	16	16	16	16	16	0
15	21	21	0	0	15	17	15	15	15	15	15	17	14
15	21	21	0	0	17	15	15	15	15	15	17	17	15
15	15	15	18	15	12	15	15	15	15	15	15	13	14
15	15	15	18	15	12	13	15	15	15	15	15	13	15
27	27	27	22	25	19	25	25	27	27	27	27	24	27
20	20	20	20	20	20	20	20	20	20	57	19	0	19
31	31	31	0	31	23	36	31	31	31	31	31	0	26
21	21	21	21	21	16	21	21	21	21	21	21	17	21
20	20	20	20	20	20	20	20	20	20	20	20	20	25
23	18	18	18	23	23	23	23	18	23	23	23	17	18
23	23	23	23	23	23	23	23	23	23	23	23	0	23
23	23	23	23	23	18	23	23	23	23	23	23	35	23
21	21	21	21	21	21	21	21	21	21	21	21	21	23
21	21	21	16	21	16	21	21	21	21	21	21	18	22
23	23	23	23	23	23	23	23	23	23	23	23	23	23
24	24	24	24	24	24	24	24	24	24	24	24	22	24
26	18	18	18	18	18	18	18	18	26	18	18	0	20
23	23	23	23	23	23	18	23	23	23	23	23	25	23
23	23	23	23	23	23	23	23	23	23	23	23	24	24
23	23	23	23	23	23	25	23	23	23	23	23	24	24
23	23	23	23	23	23	23	23	23	23	23	23	23	23
23	23	23	23	23	18	23	23	23	23	23	23	20	23
23	18	18	23	23	18	17	23	18	23	17	17	24	20
20	20	20	20	20	20	23	20	20	20	20	20	20	20
16	18	18	16	18	14	16	18	18	16	18	18	15	15
24	21	19	0	24	19	0	24	24	24	24	21	20	22
22	19	19	20	22	22	16	22	22	22	22	19	20	19
22	19	19	22	22	22	22	22	22	22	19	19	17	20
21	24	18	21	21	18	24	19	19	21	21	21	17	19
19	22	22	20	20	20	23	20	20	19	20	23	23	23
28	0	30	28	28	28	28	28	28	28	28	28	30	30
18	18	18	0	0	6	18	18	18	18	18	18	19	16
35	35	46	35	30	30	30	30	46	35	46	35	0	34
31	32	32	32	0	28	32	32	32	31	39	31	32	32
21	21	21	21	21	17	21	21	21	21	21	19	18	22
21	21	21	21	21	21	21	21	21	21	49	17	19	24
22	21	21	21	21	21	21	21	21	22	21	21	20	22
22	22	22	22	22	22	22	22	22	22	22	22	22	20
22	22	22	22	22	22	22	22	22	22	22	22	22	22
21	21	21	21	21	21	21	21	21	21	21	21	21	21
21	21	21	21	21	58	0	21	21	21	21	21	19	21
21	21	21	21	21	21	21	21	21	21	21	21	22	22
23	23	23	0	0	15	11	23	23	23	54	23	16	21
24	24	24	24	24	24	21	24	24	24	24	24	26	21
23	23	23	23	23	18	28	23	23	23	45	23	24	20
19	19	19	18	19	15	19	18	19	19	35	19	30	19
25	30	30	28	28	25	28	28	30	25	28	23	24	29
37	36	36	36	36	36	36	36	36	37	36	36	0	39
19	21	19	19	19	19	15	19	19	19	19	19	19	19
27	27	27	0	27	25	19	27	25	27	27	27	18	26
21	23	23	18	18	18	18	18	23	21	18	18	20	23
21	30	21	18	21	18	21	21	21	21	21	21	32	51
21	33	21	18	21	18	21	21	21	21	18	21	32	23
22	20	20	20	20	20	21	20	20	22	20	20	20	25
34	34	34	34	34	34	34	34	34	34	34	34	28	34
34	34	34	34	34	63	31	34	34	34	34	34	0	34
28	28	28	28	28	28	29	28	28	29	28	28	36	29
22	22	22	22	22	22	23	22	22	22	22	22	23	22
22	22	22	22	22	22	23	22	22	22	22	22	23	22
22	30	23	23	23	23	31	23	23	22	23	23	36	23
20	20	20	21	20	20	20	20	20	20	20	20	29	20
17	17	19	17	17	17	17	17	17	17	17	17	15	18
19	19	19	19	19	19	19	19	19	19	19	19	19	18
18	18	18	18	18	18	18	18	18	18	18	18	16	18
17	17	17	17	17	17	17	17	17	17	17	17	17	17
25	17	17	17	17	17	17	17	17	15	17	17	17	22
21	24	21	21	0	11	0	21	21	21	24	21	23	22
25	31	31	25	25	21	25	25	25	25	31	31	26	31
18	18	18	18	18	18	0	18	18	18	18	18	19	19
18	18	18	18	23	0	12	18	18	18	18	18	20	18
21	21	21	21	21	21	21	21	21	21	21	21	28	22
21	21	21	21	21	21	21	21	21	21	21	21	28	21
26	26	26	26	26	26	26	26	26	26	26	26	0	26
21	19	21	19	21	0	21	21	21	21	32	21	20	21
18	18	18	18	18	18	23	18	18	18	18	18	20	24
20	20	20	20	20	20	24	20	20	20	24	20	24	18
25	25	25	25	25	25	20	25	25	24	25	25	25	23
26	26	26	26	26	26	26	26	26	26	26	26	24	26
21	21	21	21	21	12	29	21	21	21	21	21	35	23
24	24	24	24	23	21	24	24	24	14	24	24	23	56
21	21	21	21	21	17	21	21	21	21	21	21	35	21
21	21	21	21	21	17	21	21	21	21	21	21	35	21
17	17	17	17	17	17	17	17	17	20	17	17	20	21
20	20	20	20	20	20	0	20	20	20	20	20	23	20
22	22	22	22	22	22	22	22	22	22	22	22	22	22
23	23	23	23	23	23	23	23	23	23	23	23	23	23
22	22	22	22	22	22	22	22	22	22	22	22	22	22
23	23	23	23	23	23	23	23	23	23	23	23	23	23
23	23	23	23	23	23	32	23	23	23	23	23	24	23
21	21	21	21	21	16	21	21	21	21	21	21	29	21
19	19	19	19	19	19	28	19	19	19	19	19	17	19
22	22	22	22	22	17	22	22	22	22	22	22	21	22
24	24	24	24	24	24	24	24	24	24	24	24	26	24
23	23	23	23	23	23	23	23	23	23	23	23	32	22
22	22	22	22	22	22	22	22	22	23	22	22	22	22
27	27	27	27	27	20	0	27	27	27	27	27	35	27
24	24	24	24	24	24	24	24	24	24	24	24	34	24
24	24	24	24	24	24	24	24	24	24	24	24	34	24
22	22	22	0	22	18	0	22	22	22	26	22	25	22
27	27	27	27	27	27	27	27	27	27	27	27	25	27
26	26	26	26	26	26	26	26	26	26	26	26	26	26
20	20	20	20	20	20	20	20	20	20	20	20	19	20
21	21	22	22	21	21	21	22	21	21	22	21	29	21
26	26	26	26	26	26	26	26	26	24	66	26	0	26
26	26	26	22	26	20	26	26	26	23	26	26	22	52
16	16	16	16	16	16	16	16	16	16	16	16	17	16
23	23	23	23	23	23	23	23	23	23	23	23	29	24
21	19	21	21	21	0	21	21	21	21	21	21	17	18
21	24	24	17	21	17	21	24	24	21	24	21	24	21
21	21	21	21	21	16	21	21	21	21	21	21	15	15
19	19	19	19	19	15	19	19	19	19	19	19	24	19
18	18	17	18	18	14	18	18	18	18	67	0	18	18
22	22	22	22	22	22	22	22	22	22	22	22	16	22
21	21	21	17	21	10	15	21	21	21	21	21	15	21
19	19	19	19	19	19	19	19	19	19	19	19	19	17
18	18	18	18	18	18	23	18	18	18	18	18	23	18
18	18	18	18	18	18	18	18	18	18	18	18	22	18
18	18	18	18	18	18	18	18	18	18	18	18	23	18
18	18	18	18	18	18	23	18	18	18	18	18	23	18
22	22	22	22	22	22	22	22	22	22	22	22	17	24
22	22	22	22	22	22	22	22	22	22	22	22	17	22
20	18	18	20	20	18	18	20	20	20	20	18	19	20
22	22	22	22	22	22	20	22	22	22	22	22	20	22
22	22	22	22	22	22	22	22	22	22	22	22	0	22
24	24	24	24	24	24	24	24	24	24	24	24	0	22
23	23	23	23	23	23	23	23	23	23	23	23	21	21
25	33	33	33	33	29	33	33	33	25	33	33	35	32
18	18	18	18	18	18	18	18	18	18	18	18	14	0
26	26	26	26	26	26	26	26	26	26	26	26	25	26
21	21	21	21	21	21	21	21	21	21	21	21	18	21
19	19	19	19	19	19	19	19	19	19	19	19	19	19
19	19	21	19	19	19	19	19	19	19	19	19	0	19
19	19	19	19	19	19	24	19	19	19	19	19	19	23
27	27	27	27	27	27	27	27	27	27	27	27	27	27
22	22	22	0	0	28	0	22	22	22	22	22	15	18
21	21	21	21	0	0	0	21	21	21	21	21	15	21
21	20	21	21	0	21	18	21	21	21	21	21	15	21
23	23	23	23	23	23	24	23	23	23	23	23	18	23
21	21	21	21	21	21	17	21	21	21	21	21	20	22
18	18	18	18	18	18	18	18	18	18	18	18	21	21
18	18	18	18	18	18	21	18	18	18	18	18	18	18
20	20	20	20	20	21	20	20	20	20	20	20	22	20
20	20	20	20	20	20	20	20	20	20	20	20	22	20
21	21	21	21	21	21	21	21	21	21	21	25	26	58
17	17	17	17	17	17	17	17	17	17	17	17	20	17
17	17	17	17	17	17	17	17	17	17	17	17	17	17
17	17	17	17	17	17	17	17	17	17	17	17	15	17
17	17	17	17	17	17	17	17	17	17	17	17	17	17
26	26	26	26	26	26	26	26	26	26	26	26	23	26
29	29	29	0	29	29	0	29	29	29	29	29	0	45
25	25	25	25	25	25	25	25	25	29	25	25	26	29
20	20	20	20	20	15	20	20	20	20	20	20	15	21
19	19	19	19	19	19	27	19	19	19	19	19	20	19
26	28	28	28	26	26	26	28	26	26	26	26	30	28
20	20	20	20	20	20	20	20	20	20	20	20	27	20
11	0	14	0	0	14	0	0	0	11	64	14	11	0
25	25	27	25	27	25	25	27	27	25	27	25	22	25
31	31	31	31	31	31	31	31	31	31	31	31	29	31
24	21	20	0	0	21	0	23	21	24	23	21	11	21
34	34	34	34	34	34	34	34	34	34	34	34	34	34
21	21	21	21	0	0	0	21	20	21	21	21	21	22
19	19	19	19	19	19	20	19	19	19	19	19	19	21
19	19	19	19	19	19	15	19	19	19	19	19	19	20
21	20	20	22	20	20	20	20	20	21	22	22	21	22
37	40	37	34	37	30	36	37	37	37	64	30	38	37
18	18	16	18	18	16	16	18	18	18	16	18	16	18
20	20	20	0	0	15	15	20	20	20	67	20	16	19
16	16	16	16	16	16	16	16	16	16	16	16	16	16
23	23	23	23	23	23	23	23	23	23	23	23	23	23
22	19	17	17	17	17	17	17	17	0	17	17	17	20
19	19	19	19	19	19	0	19	19	19	19	19	15	0
32	32	32	32	32	32	32	32	32	32	32	32	32	35
17	20	19	17	0	17	18	17	22	17	20	20	19	22
17	17	17	17	17	17	19	17	17	17	35	17	19	17
22	19	19	19	0	9	16	19	19	22	19	15	12	18
30	26	30	30	30	26	32	30	30	30	30	30	24	30
24	24	23	24	24	23	24	24	23	24	12	24	24	26
36	36	0	36	36	34	36	36	36	36	36	36	0	40
16	18	20	20	0	18	30	18	18	16	18	18	17	18
30	33	33	30	33	30	29	30	33	30	56	30	33	38
28	30	30	28	28	30	28	28	30	28	28	30	30	30
28	28	28	28	28	25	28	28	28	28	28	28	0	28
18	18	18	18	18	18	18	18	18	18	18	18	15	0
30	30	30	30	30	30	30	30	30	30	30	30	28	30
18	18	18	18	18	18	20	18	18	18	37	18	35	18
18	18	18	18	18	18	15	18	18	18	37	18	35	18
21	16	21	0	0	0	0	21	16	21	37	21	17	17
21	19	21	21	21	0	21	21	21	21	21	21	17	18
21	19	21	21	21	0	21	21	21	21	21	21	17	20
21	19	21	21	21	0	21	21	21	21	21	21	17	19
21	19	21	21	21	0	21	21	21	21	21	21	17	20
21	19	21	21	21	0	21	21	21	21	21	21	17	20
21	19	21	21	21	0	21	21	21	21	21	21	17	20
21	19	21	21	21	0	21	21	21	21	21	21	17	20
21	19	21	21	21	0	21	21	21	21	21	21	17	19
21	19	21	21	21	0	0	21	21	21	21	21	17	20
21	19	21	21	21	0	21	21	21	21	21	21	17	20
16	16	16	16	16	16	18	16	16	16	16	16	14	17
28	28	28	28	28	28	28	28	28	28	28	28	28	26
21	21	21	21	21	21	0	21	21	15	21	21	20	23
23	23	23	23	23	39	0	23	23	23	23	23	23	20
22	26	22	23	22	15	25	22	22	21	15	22	35	27
21	21	21	21	21	21	21	21	21	21	21	21	20	23
21	21	21	21	21	21	21	21	21	34	21	21	19	21
23	23	24	23	23	23	23	24	24	23	23	23	26	23
23	23	23	23	23	23	23	23	23	23	23	23	23	23
40	40	40	40	40	40	47	40	40	40	40	40	35	44
36	36	36	36	36	30	36	35	36	36	36	36	36	36
34	39	34	34	36	34	34	34	34	34	39	34	0	37
21	21	21	21	21	0	21	21	21	21	21	21	15	22
26	26	26	26	26	26	26	26	26	28	26	26	32	26
21	0	0	24	0	21	0	21	21	0	24	21	25	0
21	21	21	21	21	21	21	21	21	21	21	21	25	21
31	31	31	31	31	31	31	31	31	31	31	31	35	31
20	20	20	20	20	16	16	16	20	20	16	20	19	20
23	23	23	23	23	23	23	23	23	23	23	23	20	23
18	20	28	18	18	20	18	18	20	18	20	20	17	21
26	26	26	26	26	20	26	26	26	26	20	26	24	26
20	20	20	20	20	20	20	20	20	20	20	20	20	20
22	19	22	22	22	19	22	19	22	22	19	19	19	22
20	20	20	20	20	20	20	20	20	20	20	20	18	20
20	20	20	20	20	20	18	20	20	20	20	20	18	53
20	20	20	20	20	20	18	20	20	20	20	20	20	20
22	22	22	22	22	20	22	22	22	22	20	22	27	21
20	18	18	0	18	0	20	18	18	20	20	18	14	18
19	19	19	19	19	15	19	19	19	19	19	19	21	24
25	25	25	25	25	25	25	25	25	25	25	25	22	25
27	27	27	27	27	0	20	27	27	25	27	27	22	26
19	19	19	19	19	19	19	19	19	19	19	19	14	19
25	25	25	25	25	25	25	25	25	25	25	25	23	25
25	25	19	25	25	25	25	25	25	25	25	25	22	24
24	24	24	24	24	24	24	24	24	27	24	24	23	24
31	31	22	31	0	23	31	22	28	31	41	31	35	35
21	26	29	21	0	19	24	21	21	21	16	22	22	22
18	18	18	18	18	18	18	18	18	18	30	18	22	18
23	23	23	23	23	23	23	23	23	23	23	23	24	24
26	26	24	26	26	26	26	26	26	26	26	26	21	27
22	22	22	22	22	22	22	22	22	22	22	22	31	22
22	22	22	22	22	22	22	22	22	22	22	22	32	22
26	30	30	26	26	26	30	26	26	29	38	26	0	26
22	22	26	22	22	22	27	22	22	22	22	22	31	22
21	20	21	21	21	21	20	21	21	21	21	21	0	21
22	21	26	22	22	22	27	27	22	22	22	22	31	22
18	18	18	18	18	18	18	18	18	18	18	18	22	25
17	17	17	17	17	17	0	17	17	17	17	17	27	0
28	20	28	28	28	20	28	20	28	28	20	20	35	28
32	32	41	32	32	34	32	32	32	32	32	32	30	35
32	32	32	32	32	31	32	32	32	32	32	32	31	35
32	32	32	32	32	26	25	32	32	32	32	32	24	34
26	21	24	24	26	0	31	26	24	26	26	24	22	24
26	26	26	26	26	0	26	26	26	26	26	26	25	24
27	23	27	23	23	23	23	27	27	27	23	23	22	26
16	21	21	16	24	16	21	16	24	16	24	16	17	18
26	26	0	26	26	26	26	28	26	26	26	26	26	26
27	27	29	25	0	24	27	29	25	27	20	20	29	29
27	27	29	27	27	27	27	27	27	27	27	27	31	0
25	25	25	25	25	25	28	25	25	25	25	25	26	28
30	30	30	30	30	30	30	30	30	30	30	30	0	30
24	24	24	24	24	24	24	24	24	24	24	24	22	24
27	18	18	18	18	18	18	18	18	27	18	18	19	18
18	18	18	18	18	18	18	18	18	18	18	18	18	18
27	18	18	18	18	18	18	18	18	27	18	18	19	18
17	17	17	17	17	17	17	17	17	17	17	17	17	18
25	25	25	25	25	25	20	25	25	25	25	25	26	25
16	16	16	16	16	10	18	16	16	16	16	16	14	16
16	16	16	16	16	10	18	16	16	16	16	16	14	16
16	18	16	16	16	16	23	16	18	16	16	18	18	16
16	16	16	16	16	16	20	16	16	16	16	18	19	16
16	20	20	16	16	16	20	16	20	16	16	21	18	16
20	20	20	20	20	20	20	20	20	15	50	20	19	20
22	22	22	22	22	22	26	22	22	22	31	26	21	22
28	34	34	27	29	26	0	29	29	28	34	29	29	60
26	31	26	26	26	26	26	26	26	26	26	28	23	31
18	18	18	18	18	16	16	18	18	18	18	16	18	18
18	18	18	18	18	16	16	18	18	18	18	16	18	17
18	18	18	18	18	18	18	18	18	18	18	18	18	18
18	20	18	18	18	18	16	18	18	18	18	18	18	17
18	18	18	18	18	16	16	18	18	18	18	18	18	17
18	18	18	18	18	16	16	18	18	18	18	18	17	17
18	18	18	18	18	16	16	18	18	18	18	18	17	17
28	28	28	28	28	28	23	28	28	28	28	28	27	32
21	21	21	21	21	21	21	21	21	21	21	21	19	21
27	0	0	27	21	27	19	27	27	27	21	27	30	0
21	26	21	21	21	22	22	21	21	21	28	21	22	21
19	24	24	22	19	19	24	19	22	19	24	16	20	19
24	22	18	0	24	24	24	24	24	24	24	24	20	25
20	20	26	20	20	18	20	20	20	20	20	20	16	24
22	17	20	0	0	0	22	23	18	22	20	20	21	23
17	16	17	17	17	17	17	17	17	17	17	17	16	17
16	16	16	16	16	16	16	16	16	16	16	16	18	16
27	27	27	27	27	24	24	27	27	27	27	27	35	27
24	25	23	25	25	25	25	25	25	24	25	25	25	25
24	31	31	29	0	25	31	25	31	24	25	25	25	25
19	19	19	19	19	19	20	19	19	19	54	20	15	19
22	22	22	22	22	22	22	22	22	19	19	22	23	22
32	32	32	32	32	32	32	32	32	32	32	32	27	32
20	20	20	20	20	17	20	20	20	20	20	20	24	22
29	29	29	29	29	29	29	29	29	29	29	29	29	30
21	21	21	0	21	8	10	21	21	21	21	56	14	20
16	16	16	16	16	16	16	16	16	16	16	16	21	16
16	16	16	16	16	16	18	16	16	16	16	16	21	16
18	18	18	18	18	18	23	18	18	18	18	18	16	18
21	21	21	21	21	21	24	21	21	23	21	21	22	21
18	18	18	18	18	18	18	18	18	18	18	18	18	18
21	21	21	21	21	21	22	21	21	21	0	21	21	22
28	0	27	27	0	27	30	28	27	28	0	0	30	25
23	23	23	23	23	23	24	23	23	23	23	23	24	23
21	22	22	22	22	22	22	22	22	19	22	22	19	20
31	31	31	31	31	31	31	31	31	31	31	0	29	31
30	30	30	30	30	30	30	30	30	30	30	22	28	30
42	17	17	17	0	17	17	19	19	19	19	17	17	18
22	22	22	22	22	0	22	22	22	22	22	22	18	22
24	24	24	24	24	24	25	24	24	24	24	22	25	24
24	24	24	24	0	25	25	24	24	24	24	21	25	24
20	20	20	0	20	20	0	20	20	20	20	20	17	20
18	18	18	0	18	67	0	18	18	18	18	18	19	0
19	19	19	19	19	16	21	19	19	19	19	19	15	19
28	28	28	22	28	22	25	28	28	28	28	22	20	16
19	19	19	23	19	19	0	19	19	19	19	19	20	19
21	21	21	21	21	21	26	21	21	21	21	21	25	21
17	17	17	17	17	17	17	17	17	17	17	17	17	17
18	18	18	18	18	18	20	18	18	18	18	18	23	20
29	29	29	29	29	27	27	29	29	29	29	27	25	29
26	26	26	26	26	21	26	26	26	26	26	26	28	26
23	23	23	23	23	23	23	23	23	23	24	24	19	23
23	25	32	24	25	25	25	25	25	23	31	24	27	23
15	15	15	16	15	15	15	15	15	15	15	15	14	53
29	29	29	32	0	30	29	29	29	29	29	29	27	31
23	23	23	23	24	23	23	23	23	23	23	24	25	24
22	22	22	22	22	22	22	22	22	22	22	22	20	23
29	29	29	29	29	29	29	29	29	29	29	29	24	29
17	22	22	22	22	22	20	22	22	17	22	22	20	24
23	21	23	23	0	16	19	23	23	23	51	23	18	23
19	17	17	17	19	6	19	19	19	19	40	0	11	17
27	27	27	27	27	17	27	27	27	27	11	27	31	30
22	22	22	22	22	19	19	22	22	22	22	20	23	22
17	17	17	17	17	17	17	17	17	17	17	17	22	17
18	18	18	18	18	18	18	18	18	18	15	18	22	16
18	18	18	18	18	15	19	18	18	18	18	18	16	18
18	18	18	18	18	18	21	18	18	18	18	18	17	18
24	28	21	22	0	22	28	22	22	24	30	22	29	26
28	28	28	28	28	28	28	28	28	28	28	28	28	28
24	24	24	24	0	24	18	24	24	24	24	24	24	24
21	26	26	21	21	21	21	21	21	21	21	21	29	26
14	17	17	17	17	17	17	17	17	14	17	17	17	18
22	22	22	22	22	22	22	22	22	22	26	20	20	19
21	21	21	16	21	15	21	21	21	21	21	21	23	25
24	24	24	24	25	17	24	24	25	24	25	24	24	24
18	18	18	18	18	18	18	18	18	18	18	18	18	19
19	19	19	19	19	19	25	19	19	19	19	19	20	19
24	23	23	23	23	23	19	23	23	24	23	24	25	26
19	19	19	19	19	19	19	19	19	19	19	19	20	19
18	18	18	18	18	16	18	18	18	18	18	18	17	18
24	24	24	24	24	24	24	24	24	24	28	24	28	24
26	26	26	26	30	23	0	26	26	26	30	26	30	26
25	25	25	25	25	25	25	25	25	25	25	25	25	26
25	23	23	23	23	21	23	23	23	25	23	23	27	24
21	21	21	21	21	21	0	21	21	21	21	21	18	17
32	24	24	24	24	24	24	24	24	32	24	21	23	24
19	20	19	19	19	20	20	19	19	19	16	19	24	20
22	24	22	22	22	22	22	26	22	22	22	22	27	24
21	24	24	24	21	24	27	24	24	21	27	24	22	24
35	0	0	0	35	42	0	35	35	35	35	35	35	35
27	26	26	0	26	0	0	26	26	27	26	26	21	26
18	18	18	18	18	18	18	18	18	18	18	18	16	18
27	27	27	22	27	27	27	27	22	27	27	27	23	27
18	18	17	18	18	18	0	18	18	18	18	20	22	18
18	17	17	18	20	20	0	18	18	18	18	20	22	18
20	19	19	21	19	19	19	19	19	20	19	21	23	19
19	17	17	20	20	18	0	18	18	19	52	20	22	18
29	29	29	26	29	0	29	29	29	29	29	29	22	29
29	29	29	26	29	0	29	29	29	29	29	29	22	29
20	20	20	20	20	20	20	20	20	20	20	20	16	20
18	18	18	18	18	18	18	18	18	18	18	18	17	18
26	28	0	26	26	20	26	26	30	26	59	20	28	26
28	25	25	25	25	25	25	25	25	28	25	25	25	27
22	0	28	0	0	22	22	17	22	22	22	22	29	22
17	17	17	17	17	17	0	17	17	17	17	17	21	0
17	17	17	17	17	17	17	17	17	17	17	17	15	9
26	26	26	26	26	26	26	26	26	26	26	26	29	26
16	16	16	16	16	16	16	16	16	18	16	16	19	16
21	21	19	21	21	21	21	21	21	21	21	21	20	21
25	25	25	25	25	24	27	25	25	25	25	25	27	25
16	24	24	21	24	18	21	21	24	16	24	24	17	22
21	21	21	21	21	21	21	21	21	21	21	21	23	21
20	20	22	20	20	16	20	19	20	20	20	20	26	20
20	20	22	20	20	16	20	20	20	20	20	20	26	20
20	20	22	20	20	20	20	20	20	20	20	20	27	20
20	20	20	20	20	16	20	19	20	20	20	20	26	20
20	20	20	16	0	16	14	20	20	20	20	20	26	20
20	20	22	20	20	16	20	20	20	20	20	20	26	20
20	20	22	20	20	16	20	20	20	20	20	20	25	22
20	17	22	16	0	16	17	16	17	20	17	20	26	20
19	19	21	19	19	15	19	19	19	19	19	19	20	19
23	19	19	19	19	19	19	19	19	23	19	19	19	19
19	19	19	19	19	19	19	19	19	19	19	19	17	19
19	19	19	19	19	17	19	19	19	19	19	19	17	19
19	20	20	20	0	20	16	19	20	19	45	20	23	20
27	27	27	27	27	22	27	27	27	27	30	27	37	28
23	23	23	23	23	23	23	23	23	23	23	23	25	23
24	25	26	24	24	24	24	24	24	24	45	25	21	24
24	24	32	24	24	20	24	24	24	24	24	24	19	58
18	18	32	18	18	15	18	18	18	18	18	18	13	21
32	32	32	32	32	28	32	32	32	32	32	32	35	32
31	34	34	29	34	29	30	34	34	34	34	34	32	34
13	0	13	0	13	13	13	15	0	13	13	13	12	0
15	24	25	19	15	15	15	15	15	15	15	15	15	16
15	20	20	20	15	15	16	15	20	15	15	15	21	15
15	18	17	18	18	15	15	15	18	15	33	18	19	17
17	17	17	17	17	17	17	17	17	17	17	17	18	20
15	18	18	18	15	15	15	15	18	15	15	18	19	17
15	23	15	16	15	15	15	15	15	15	15	15	21	15
16	21	21	16	16	16	21	16	16	16	16	16	22	16
16	16	18	16	16	16	16	16	18	15	16	16	20	15
16	16	16	16	16	16	16	16	16	15	16	16	14	16
16	18	16	16	16	16	22	16	16	12	16	16	16	16
16	22	16	16	16	16	16	16	16	16	16	16	20	16
16	20	16	16	16	16	16	16	16	16	16	16	19	18
15	17	18	17	15	15	15	15	18	15	29	15	15	17
15	15	15	0	15	15	13	15	15	15	15	15	11	17
22	24	24	24	24	24	24	24	24	22	24	22	27	26
24	24	24	24	24	24	24	24	24	24	24	24	0	0
24	24	24	24	24	24	24	24	24	24	60	24	25	24
24	24	24	24	24	24	0	24	24	24	64	24	0	0
24	24	24	24	24	24	24	24	24	24	24	24	25	24
23	21	23	0	23	23	25	23	23	23	63	21	22	21
23	23	23	23	23	23	25	23	23	23	63	23	22	23
22	22	22	22	0	20	20	22	22	22	22	22	21	22
19	21	19	19	19	18	24	19	19	19	19	19	28	42
19	21	19	19	19	19	0	19	19	19	19	19	13	42
19	21	34	19	19	20	24	19	19	19	19	19	28	42
28	28	28	0	28	23	0	28	28	28	28	23	23	26
23	24	26	0	26	26	26	26	26	23	26	26	20	25
17	17	17	17	17	17	17	17	17	17	17	17	18	17
21	23	23	21	21	23	23	21	23	21	25	21	21	25
23	19	19	19	19	17	19	19	19	23	19	19	17	19
20	19	19	19	19	19	19	19	19	20	19	19	22	19
19	22	22	19	19	16	17	19	19	19	17	19	14	24
24	24	24	24	24	24	24	24	24	24	24	24	24	25
20	17	20	20	20	20	17	20	20	20	17	17	17	20
22	19	22	22	22	22	22	22	22	22	22	19	19	22
20	20	20	20	20	20	17	20	20	20	17	17	17	20
20	20	20	20	0	20	0	20	20	20	17	17	18	20
24	24	24	24	24	24	21	24	24	24	24	24	28	24
36	42	0	41	42	36	43	36	43	36	42	42	35	39
23	23	23	23	23	23	23	23	23	23	23	23	25	23
21	21	21	21	21	21	21	21	21	21	21	21	21	21
23	23	23	23	23	23	23	23	23	23	23	23	21	23
24	24	24	24	24	19	19	24	24	24	24	19	22	24
23	23	23	23	23	23	23	23	23	23	62	22	23	23
23	23	23	23	23	23	23	23	23	23	23	23	22	23
23	23	23	23	23	23	23	23	23	23	23	23	23	23
16	16	16	16	16	16	16	16	16	16	16	16	14	20
16	16	16	16	16	16	16	16	16	16	16	16	13	16
18	18	18	18	18	18	0	18	18	18	18	18	21	18
23	23	23	23	23	6	23	23	23	23	40	23	16	21
27	27	27	27	27	27	27	27	27	27	27	27	29	27
16	16	16	16	16	16	14	16	16	16	16	16	16	17
25	25	22	25	25	25	25	25	25	25	25	25	25	25
20	20	20	20	21	20	20	20	20	20	20	20	19	22
21	21	21	0	0	0	0	21	21	21	21	21	20	21
18	18	18	18	18	18	18	18	18	18	18	18	18	17
18	18	18	18	18	16	18	18	18	18	18	18	16	18
18	18	18	18	18	16	18	18	18	18	18	18	16	18
24	24	24	24	24	24	24	24	24	24	24	24	21	25
17	20	17	17	17	20	17	17	17	17	17	17	19	17
34	34	34	34	34	29	34	34	34	34	34	34	0	35
31	31	31	31	31	24	31	31	31	31	31	31	29	31
23	23	23	23	23	23	23	23	23	23	23	23	18	23
24	24	24	24	24	24	24	24	24	24	24	24	24	24
27	27	27	27	27	23	23	27	27	27	27	27	20	0
18	18	18	18	18	18	18	18	18	18	18	18	18	18
18	18	18	18	18	18	18	18	18	18	18	18	17	18
18	18	18	16	16	16	18	16	18	18	18	18	16	19
24	24	24	24	24	24	24	24	24	24	24	24	23	25
21	21	21	21	21	21	21	21	21	21	19	21	20	21
27	27	27	30	0	27	0	27	27	27	27	27	29	27
23	23	23	23	23	23	23	23	23	23	23	23	19	23
23	23	23	23	23	23	23	23	23	23	23	23	19	23
25	25	25	25	25	25	25	25	25	25	25	25	26	25
22	22	22	22	22	17	22	22	22	22	22	22	23	22
21	21	21	21	21	21	21	21	21	21	21	21	21	21
24	18	16	16	18	18	18	18	18	24	54	17	21	10
24	24	24	24	24	22	24	24	24	24	24	24	16	24
21	21	21	21	21	15	21	21	21	21	21	21	18	21
21	21	21	21	21	19	21	21	21	21	21	21	15	21
24	24	24	24	24	22	24	24	24	24	24	24	18	24
23	23	23	23	23	23	23	23	23	23	23	23	23	23
25	25	25	25	25	25	25	25	25	25	25	25	20	24
23	23	23	23	23	23	23	23	23	23	23	23	23	23
23	23	23	23	23	23	23	23	23	23	23	23	23	23
23	19	19	19	22	23	22	19	19	23	23	23	20	23
23	23	23	23	23	23	21	23	23	23	23	23	23	24
23	22	19	19	22	23	22	23	19	23	23	23	20	23
19	19	21	19	19	19	0	19	19	19	19	19	18	19
23	0	23	23	23	18	23	23	23	23	23	23	0	33
32	32	32	32	32	32	32	32	32	32	32	32	0	32
26	25	25	27	0	21	32	25	25	26	12	25	27	27
32	30	30	32	30	32	32	30	32	32	32	32	30	32
32	32	32	32	32	32	32	32	32	32	32	32	28	32
32	30	30	32	30	30	32	30	30	32	32	32	30	32
31	32	32	32	32	32	32	32	32	31	32	32	0	32
29	29	29	29	29	29	29	29	29	29	29	29	29	29
31	29	29	29	29	29	29	29	29	31	29	29	27	29
26	26	27	27	0	26	26	26	26	26	26	25	0	27
29	29	29	29	29	29	34	29	29	29	29	29	29	29
27	27	27	27	27	27	27	27	27	27	27	27	23	27
27	27	27	21	27	21	27	27	27	27	27	27	23	27
20	20	20	20	20	20	20	20	20	20	20	20	18	25
20	20	20	20	20	20	20	20	20	20	20	20	20	26
18	18	18	18	18	18	18	18	18	17	18	18	18	18
18	18	18	18	18	17	18	18	18	18	18	18	18	18
19	19	19	19	19	9	19	19	19	19	19	21	15	20
25	31	25	25	25	25	31	25	25	25	31	25	31	23
23	23	23	23	23	23	21	23	23	23	23	23	29	30
19	19	19	19	19	19	23	19	19	19	19	19	23	22
23	23	23	23	23	18	21	23	23	23	23	23	22	22
17	17	17	17	17	17	26	17	17	19	17	17	17	17
22	22	22	22	22	22	22	22	22	22	22	22	26	25
13	16	13	16	13	11	16	16	16	13	13	13	13	17
35	35	35	35	35	34	34	35	35	35	65	35	0	35
19	19	19	19	19	19	19	19	19	19	19	19	19	19
19	23	19	19	19	19	19	19	19	19	19	19	16	19
21	21	21	21	21	17	21	21	21	21	21	21	0	21
19	19	17	19	19	19	19	19	17	19	17	19	19	17
23	0	0	0	23	0	0	23	23	19	23	23	19	0
28	28	28	28	28	28	30	28	28	30	28	28	28	32
30	0	30	32	30	30	30	30	30	30	34	34	30	32
35	35	35	30	35	27	0	35	35	35	35	27	28	29
18	18	18	18	18	18	21	18	18	18	18	22	20	21
18	18	18	18	18	18	18	18	18	18	18	22	18	21
18	18	23	18	0	18	21	18	18	18	18	18	18	21
21	21	21	21	21	19	21	21	21	21	21	21	20	21
24	24	24	24	24	0	24	24	24	24	24	24	24	23
19	19	19	19	19	19	19	19	19	19	19	19	20	19
19	19	19	19	19	19	19	19	19	19	19	19	20	19
19	19	19	19	19	19	19	19	19	19	19	19	17	19
19	19	19	19	19	19	19	19	19	19	19	19	20	19
19	19	19	19	19	19	16	19	19	19	19	19	19	19
19	19	19	19	19	19	19	19	19	19	19	19	14	19
19	19	19	19	19	19	23	19	19	19	19	19	22	19
18	18	18	18	18	18	18	18	18	18	18	18	19	18
20	19	19	19	19	19	14	19	19	20	19	19	14	19
19	19	19	0	19	0	0	19	19	19	19	19	20	19
21	21	23	18	23	21	21	23	23	21	21	23	21	22
19	19	19	19	19	19	19	19	19	19	46	19	17	21
23	29	23	23	0	23	31	23	23	23	53	22	24	58
32	31	44	33	32	27	32	32	33	32	31	31	35	32
17	17	17	17	17	14	17	17	17	17	14	17	15	16
20	20	20	20	20	20	20	20	20	20	13	20	22	20
28	28	28	28	28	24	28	28	28	28	28	28	31	39
29	29	29	29	29	29	29	29	29	29	29	29	0	29
29	0	0	29	0	0	0	29	29	29	63	28	0	33
21	21	21	21	21	21	21	21	21	21	21	21	21	21
21	23	23	24	24	23	24	24	24	21	24	24	24	30
30	21	21	21	21	21	21	21	21	30	21	21	23	22
25	27	27	25	25	21	25	27	27	25	25	25	25	25
25	25	25	25	25	21	25	25	25	25	25	25	25	25
25	24	24	26	26	24	24	25	26	25	25	25	25	25
25	25	27	25	25	21	27	25	27	25	25	25	35	25
24	26	26	22	24	24	22	22	22	24	26	24	26	25
22	22	22	0	0	0	22	22	22	22	22	22	0	46
24	23	23	24	24	20	24	24	24	24	26	24	24	24
26	27	29	24	29	22	0	27	27	26	29	27	23	0
25	24	25	25	25	25	25	25	25	25	25	25	35	24
25	24	25	25	25	25	25	25	25	25	25	25	26	26
39	39	39	32	39	32	39	39	39	39	39	32	39	36
34	34	34	27	34	28	34	34	34	34	34	34	34	34
27	27	27	27	27	27	27	27	27	27	27	27	27	27
27	27	27	27	27	27	27	27	27	27	27	27	27	27
27	27	27	27	0	21	27	27	27	27	27	27	31	27
25	28	28	28	25	23	28	28	28	25	28	25	26	28
26	29	29	28	26	29	26	26	29	26	28	26	26	39
19	0	14	0	0	9	0	14	0	17	34	30	10	47
22	22	22	18	22	22	22	22	22	22	22	22	19	19
23	23	23	23	23	17	17	23	23	23	23	23	19	23
20	20	20	20	20	19	20	20	20	20	20	20	21	19
17	17	17	17	17	17	18	17	17	17	17	17	15	17
23	20	23	23	23	20	21	23	21	23	23	23	25	21
23	20	18	23	23	18	21	23	23	23	23	23	25	21
23	23	23	23	23	23	21	23	23	23	23	23	25	21
23	21	23	23	23	23	20	23	23	23	23	23	25	21
23	20	23	23	23	23	23	23	23	23	23	23	25	21
23	20	18	23	23	20	21	23	20	23	23	23	25	21
23	23	23	23	0	23	15	23	23	23	23	23	25	21
23	20	23	23	23	23	23	23	23	23	23	23	25	21
21	20	18	16	0	18	21	16	21	21	31	23	25	21
20	20	18	21	21	18	21	21	21	20	21	21	23	21
23	20	23	23	23	20	21	23	21	23	23	23	25	21
23	23	23	23	23	23	21	23	23	23	23	23	25	21
23	18	18	23	23	18	23	18	23	23	18	23	26	21
23	18	18	23	23	18	23	23	23	23	31	23	26	21
23	23	18	23	23	23	23	23	23	23	23	23	26	21
23	18	18	23	23	18	23	23	23	23	18	23	26	21
21	21	21	21	21	21	19	21	21	21	21	19	24	21
21	21	21	21	21	21	19	21	21	21	21	21	22	21
21	21	21	21	21	21	25	21	21	21	21	21	21	21
21	21	21	21	21	21	25	21	21	21	21	21	21	21
21	21	21	21	21	21	25	21	21	21	21	21	21	21
27	0	0	27	27	0	27	27	27	27	27	27	0	0
23	23	23	23	23	19	23	23	23	23	23	23	29	21
23	21	21	23	21	16	21	23	21	23	21	21	25	51
21	23	23	23	23	14	21	23	23	21	23	23	25	21
23	23	23	23	23	23	23	23	23	23	23	23	15	21
25	25	25	25	25	25	25	25	25	25	25	25	25	60
24	24	24	24	24	24	25	24	24	24	24	25	26	25
24	24	24	24	19	24	25	24	24	24	19	24	24	26
24	24	24	24	24	24	24	24	24	24	24	24	25	24
24	24	24	24	24	24	24	24	24	24	24	24	35	24
24	24	24	24	0	21	24	24	24	24	24	24	22	24
18	18	18	18	18	18	18	18	18	18	18	18	18	21
22	22	22	22	22	22	22	22	22	22	22	22	17	24
22	22	22	22	22	22	22	22	22	22	22	22	25	22
23	23	23	23	23	19	23	23	23	23	23	23	18	24
20	20	20	20	20	20	20	20	20	20	20	20	18	19
24	22	18	20	24	18	24	24	24	24	24	24	21	25
17	20	20	20	20	20	20	20	20	17	20	20	19	20
19	19	19	19	19	19	19	19	19	19	19	19	21	22
25	25	25	25	25	25	0	25	25	25	25	25	22	23
20	25	25	20	0	20	25	20	20	20	15	20	21	26
20	26	34	20	20	20	28	20	20	20	34	20	22	60
24	24	24	24	24	24	24	24	24	24	24	24	21	25
19	19	19	19	19	19	19	19	19	19	19	19	22	19
33	33	33	33	33	33	33	33	33	33	33	33	34	33
51	48	48	48	48	48	51	51	51	51	51	25	0	50
32	0	29	32	32	32	34	29	0	32	29	29	0	0
21	23	21	23	21	0	23	21	21	21	23	23	22	21
21	21	21	21	21	21	21	21	21	21	21	21	21	21
26	26	26	26	26	24	26	26	26	26	26	24	26	26
26	26	26	26	26	26	27	26	26	26	26	26	26	26
22	20	20	22	0	22	22	22	22	22	22	22	29	26
19	19	19	19	19	19	20	19	19	19	61	20	20	21
24	24	24	24	24	24	18	24	24	24	24	24	22	20
25	24	30	30	25	25	25	25	25	25	30	25	31	26
20	18	20	20	20	18	20	20	18	20	20	20	18	20
20	20	19	20	20	19	0	20	20	20	20	20	16	0
24	26	24	24	24	24	24	24	24	24	24	24	26	30
19	21	19	21	0	14	21	19	21	19	27	19	21	19
19	27	27	23	19	19	27	19	19	19	27	19	27	19
25	25	25	27	25	27	25	25	25	25	25	25	26	25
20	20	20	20	20	20	25	20	20	20	20	20	21	22
20	20	20	20	20	20	20	20	20	20	20	20	17	22
25	22	22	22	22	22	22	22	22	25	22	22	21	22
22	22	22	22	22	22	22	22	22	22	22	22	21	22
18	25	18	18	18	14	18	18	18	18	18	20	29	18
22	24	24	24	24	24	24	24	24	22	24	24	21	18
18	18	17	17	17	17	18	17	17	18	17	18	18	17
26	0	0	0	26	26	0	26	0	26	26	26	0	30
18	21	21	18	18	18	18	18	18	18	18	21	14	18
17	17	17	17	17	17	17	17	17	17	17	17	13	17
31	31	31	31	31	23	23	31	31	31	31	23	27	31
24	24	24	24	24	24	24	24	24	24	24	24	19	24
24	24	24	24	24	24	24	24	24	24	24	24	24	24
24	24	24	22	24	15	22	24	24	24	24	24	15	24
24	24	24	24	24	24	24	24	24	24	24	24	24	24
24	24	24	24	24	24	24	24	24	24	24	24	18	24
21	21	21	23	21	21	21	23	21	21	21	21	21	23
24	24	24	24	24	24	24	24	24	24	24	24	22	24
24	24	24	24	24	23	24	24	24	24	24	24	24	24
22	22	22	22	22	22	22	22	22	22	22	22	22	23
24	24	24	24	24	24	24	24	24	24	24	24	18	24
23	23	23	23	23	23	23	23	23	23	23	23	19	23
23	25	23	23	23	23	23	23	23	23	25	23	19	23
20	20	20	20	0	20	26	20	20	20	20	20	20	21
25	25	25	25	25	25	25	25	25	25	25	25	22	25
22	22	22	22	22	18	22	22	22	22	22	22	19	22
27	27	27	27	0	26	27	27	27	27	27	27	28	28
26	21	21	21	0	21	21	21	21	26	20	21	25	23
22	23	22	22	22	22	22	22	22	25	22	22	26	32
19	19	19	19	19	19	19	19	19	19	14	19	20	15
19	19	14	19	19	19	19	19	19	19	19	19	22	17
24	24	24	24	24	24	24	24	24	24	24	24	25	24
25	25	25	25	25	25	25	25	25	26	25	25	25	25
20	20	20	20	20	20	20	20	20	20	20	20	20	21
24	24	24	24	24	24	30	24	24	24	24	24	25	24
24	24	24	24	24	24	30	24	24	24	24	24	25	24
19	17	17	17	0	11	19	17	17	19	58	17	16	18
19	19	16	18	19	15	18	19	19	19	18	17	16	18
19	19	19	19	19	19	19	19	19	19	19	19	23	7
17	22	22	22	0	17	22	22	22	17	17	17	21	21
18	27	18	18	18	18	18	18	18	18	18	19	20	22
23	23	23	23	23	23	23	23	23	23	23	23	20	23
26	26	26	20	26	12	27	26	26	26	26	20	19	19
23	23	23	23	23	23	23	23	23	23	23	23	24	23
28	0	0	28	28	28	24	24	28	28	28	28	0	0
29	29	22	29	29	22	22	29	29	29	29	22	35	25
31	31	31	31	31	31	31	31	31	31	31	31	15	30
32	32	32	27	32	26	32	32	32	32	25	32	35	31
39	0	0	0	0	39	0	39	39	38	39	39	0	0
23	22	23	23	23	18	23	23	23	23	23	23	25	21
33	0	0	33	33	33	31	33	33	33	33	33	25	0
33	0	0	33	33	33	33	33	33	33	33	33	0	0
18	23	26	18	18	18	26	18	26	18	18	18	22	18
25	25	25	25	25	25	25	25	25	25	25	23	23	23
23	23	23	23	23	23	21	23	23	23	23	23	21	21
16	16	16	16	16	16	16	16	16	16	56	16	18	16
30	30	30	30	30	30	30	30	30	30	30	30	34	30
19	19	19	19	19	19	19	19	19	19	19	19	21	19
20	20	20	20	20	20	20	20	20	20	20	20	20	22
21	21	21	21	21	21	21	21	21	21	21	21	13	21
21	21	21	21	21	21	23	21	21	21	21	21	21	21
22	22	22	22	22	22	22	22	22	22	22	22	23	22
27	27	27	27	27	23	27	27	27	27	27	27	27	26
19	19	19	19	19	19	19	19	19	19	19	19	17	20
20	20	22	20	20	20	20	20	20	23	20	20	23	22
28	28	28	28	28	27	27	28	28	28	28	28	24	28
28	30	30	30	28	30	31	28	30	28	30	28	35	54
24	24	25	21	24	24	24	24	24	20	24	24	18	24
24	24	19	19	24	19	16	24	24	18	24	17	18	24
24	24	19	19	24	24	16	24	24	23	24	24	18	24
27	33	27	27	27	27	27	27	27	27	33	27	0	31
28	22	28	28	28	20	28	28	28	28	22	22	20	0
28	20	20	0	20	20	31	20	20	28	28	20	22	0
31	31	34	34	0	30	31	30	34	31	31	30	0	0
19	19	19	19	19	19	19	19	19	19	19	19	15	0
19	18	19	19	21	0	19	21	21	18	19	21	28	16
23	23	23	23	23	20	17	23	23	26	23	23	19	23
22	22	22	22	22	17	15	22	22	22	22	17	18	21
22	22	22	22	22	17	20	22	22	22	47	20	22	22
22	22	22	22	22	17	20	22	22	22	22	20	21	22
22	22	22	22	22	17	15	22	19	22	22	22	22	22
23	23	23	23	23	15	0	23	23	23	23	23	20	23
21	21	21	21	21	21	21	21	21	21	21	21	35	21
21	21	21	21	21	21	21	21	21	21	21	21	35	21
20	20	20	20	20	16	20	20	20	21	20	20	18	20
21	21	21	21	21	17	21	21	21	22	21	21	19	21
22	22	22	22	22	19	19	22	22	25	22	22	25	25
28	28	28	0	28	20	0	28	0	26	28	28	26	29
21	21	24	0	0	0	19	24	24	21	24	19	18	21
28	19	28	19	28	0	28	19	19	24	13	19	21	28
30	30	30	30	30	30	30	30	30	30	30	30	0	31
21	21	21	21	21	17	21	21	21	22	21	21	18	21
21	21	21	21	0	21	21	21	21	21	21	21	19	16
20	20	20	20	20	20	20	20	20	20	20	20	18	20
17	23	23	17	17	17	23	17	23	17	17	17	28	17
19	23	0	23	19	23	67	19	23	19	67	20	26	19
19	23	0	0	0	19	0	19	19	19	20	20	24	16
19	23	0	27	27	23	0	19	23	19	27	23	28	0
18	23	23	18	23	18	23	23	23	18	23	23	18	22
18	18	18	18	18	18	18	18	18	18	18	18	17	22
23	23	23	23	23	23	23	23	23	23	23	23	21	25
20	20	20	20	20	20	20	20	20	20	20	20	20	20
29	0	29	29	29	29	29	29	29	29	29	29	0	30
29	0	29	29	29	29	29	29	29	29	29	29	29	29
22	22	22	22	22	22	22	22	22	22	22	22	20	22
19	0	0	19	0	21	0	19	19	19	59	19	23	20
19	19	19	19	19	19	19	19	19	18	19	19	20	19
19	19	19	19	19	19	19	19	19	18	19	19	20	18
23	23	23	23	23	23	23	23	23	23	23	23	35	23
16	16	16	16	16	16	16	16	16	16	16	16	23	16
18	18	18	18	18	16	18	18	18	18	18	18	25	18
18	18	18	18	18	18	18	18	18	18	13	18	25	18
18	18	18	18	18	18	18	18	18	18	18	18	25	18
19	19	19	19	19	19	19	19	19	19	19	19	17	19
19	19	19	19	19	19	19	19	19	19	19	19	21	19
20	19	20	20	20	19	20	20	20	20	60	20	21	20
19	19	19	19	19	19	19	19	19	19	19	19	19	19
19	19	19	19	19	19	19	19	19	19	19	19	19	19
19	19	19	19	19	19	19	19	19	19	19	19	17	19
24	24	24	24	24	24	24	24	24	24	24	24	22	24
31	34	34	31	31	31	31	31	31	31	34	31	30	34
40	40	0	40	40	40	0	40	40	40	40	40	0	40
21	21	21	21	21	17	21	21	21	21	21	21	17	17
35	35	39	35	35	35	35	35	35	35	35	35	35	36
33	35	35	35	35	35	35	35	35	33	35	31	30	33
33	33	33	33	33	29	33	33	33	33	33	33	35	33
25	26	26	26	26	26	26	26	26	25	26	26	32	26
18	18	18	0	18	18	18	18	18	18	61	18	17	45
27	27	27	25	0	19	25	19	26	27	19	19	19	26
24	24	24	24	24	24	24	24	24	24	24	24	24	24
21	24	26	24	24	21	24	24	21	21	21	21	23	24
28	28	28	28	28	26	26	28	28	28	28	28	30	28
25	25	25	25	25	23	23	25	25	25	25	23	31	25
32	32	32	27	32	25	27	32	32	32	32	32	26	31
25	25	25	25	25	25	25	25	25	25	25	25	21	25
26	26	26	26	26	26	26	26	26	26	26	26	24	26
24	24	24	24	24	24	24	24	24	24	57	24	0	24
24	24	24	24	24	24	24	24	24	24	24	24	0	24
31	31	31	31	31	31	36	31	31	32	31	35	0	34
31	31	31	31	31	31	36	31	31	32	31	34	0	34
20	20	20	20	20	20	20	20	20	20	20	20	19	22
19	19	19	19	19	19	19	19	19	19	19	19	20	21
18	23	23	18	18	15	23	18	23	18	23	18	23	18
16	20	20	16	16	16	16	16	16	16	16	16	17	17
31	31	31	31	31	31	36	31	31	32	31	35	0	34
21	21	22	21	21	21	22	22	21	21	22	22	21	24
18	18	18	18	18	18	18	18	18	18	18	18	21	19
18	18	18	18	18	18	19	18	18	18	18	18	19	19
23	23	23	23	23	23	21	23	23	23	23	23	21	24
28	23	25	0	28	0	0	28	0	28	28	35	23	30
30	0	0	30	30	30	0	30	0	30	30	30	0	33
21	22	22	22	22	22	22	22	22	21	22	22	20	24
32	32	32	32	32	32	30	32	32	32	32	32	0	35
35	35	35	35	35	35	0	35	35	35	35	0	0	38
22	22	22	22	22	22	20	22	22	21	22	20	21	23
35	35	35	35	35	35	0	35	35	35	35	35	0	38
22	22	22	22	22	22	22	22	22	21	22	22	22	49
23	23	23	23	23	23	0	23	23	23	23	22	26	23
18	18	18	18	18	18	18	18	18	18	18	18	28	22
22	22	22	22	22	22	22	22	22	22	22	22	25	22
19	19	19	19	19	19	19	19	19	19	19	19	23	23
19	19	19	19	19	19	19	19	19	19	42	17	18	18
25	25	17	17	17	17	25	17	17	25	25	17	17	25
18	18	18	18	18	18	15	18	18	18	18	18	17	19
22	20	32	22	0	23	20	22	22	22	22	22	17	20
24	24	24	24	24	24	24	24	24	24	24	24	23	54
15	22	22	22	15	15	22	15	22	15	15	15	22	20
19	19	19	19	19	19	21	19	19	19	19	19	30	20
14	21	23	21	0	14	21	23	21	14	21	14	21	15
19	19	19	19	19	10	19	19	19	19	19	19	22	18
19	19	19	19	19	10	19	19	19	19	19	19	22	18
20	20	20	20	20	20	20	20	20	20	20	20	21	20
16	16	16	16	16	16	16	16	16	16	16	16	15	17
16	16	16	16	16	16	16	16	16	16	16	16	15	17
17	17	17	17	17	17	17	17	17	17	0	17	17	17
18	18	18	18	18	18	18	18	18	17	18	16	16	18
23	23	23	0	23	17	0	23	23	23	23	23	16	21
21	21	21	21	21	21	21	21	21	21	21	21	18	21
18	18	18	18	18	18	18	18	18	18	18	18	19	18
30	30	30	30	30	30	35	30	30	30	30	30	0	30
44	44	0	44	44	44	44	44	44	44	44	44	0	44
19	19	19	19	19	19	19	19	19	19	19	19	18	19
19	19	19	19	19	19	19	19	19	19	19	19	17	19
47	0	0	47	47	41	47	47	47	47	47	19	0	47
25	25	25	25	25	25	25	25	25	25	25	25	24	27
20	20	20	20	20	20	20	20	20	20	20	20	20	20
20	20	20	20	20	20	20	20	20	20	20	20	20	20
31	31	31	31	31	31	31	31	31	31	31	31	24	30
18	18	18	18	18	18	18	18	18	18	18	18	17	18
18	18	18	18	18	18	18	18	18	18	0	0	11	18
18	18	18	18	18	18	18	18	18	18	18	18	17	17
21	21	21	16	21	17	21	21	21	21	31	21	25	19
19	21	21	16	19	19	19	19	21	19	19	19	25	19
19	21	19	19	19	19	19	19	19	19	19	19	25	19
19	19	14	19	19	19	19	19	19	19	19	19	16	19
22	22	22	22	22	22	22	22	22	22	25	22	24	22
22	0	0	22	22	23	0	22	22	21	22	22	26	0
20	20	20	21	20	20	24	20	20	20	21	20	20	21
19	19	19	19	19	19	19	19	19	19	19	22	16	59
21	23	21	21	21	21	23	21	21	21	21	23	18	21
23	23	23	25	25	13	25	23	23	23	23	23	20	0
33	33	33	33	33	28	33	33	33	33	28	28	0	33
22	22	22	22	22	22	22	22	25	22	25	25	18	21
18	18	18	18	18	18	18	18	18	18	18	18	18	18
19	19	19	19	19	15	19	19	19	19	19	19	23	19
18	18	18	18	18	15	18	18	18	18	18	18	15	18
18	18	18	18	18	17	18	18	18	18	18	18	19	18
18	18	18	18	18	18	18	18	18	18	18	18	19	18
18	18	18	18	18	18	18	18	18	18	18	18	19	18
18	18	18	18	18	18	18	18	18	18	18	18	18	18
15	15	15	19	15	15	15	15	15	15	15	15	15	15
50	50	0	50	50	50	0	50	50	50	50	50	0	50
22	22	22	22	22	17	22	22	22	30	17	22	26	24
17	17	17	17	17	17	17	17	17	17	17	17	17	16
24	24	24	24	24	18	24	24	24	24	24	24	21	24
23	23	23	23	23	23	23	23	23	23	23	23	23	24
27	27	27	27	27	27	35	27	27	27	35	27	27	29
23	23	23	23	23	17	23	23	23	23	23	17	17	23
20	20	20	20	20	20	17	20	20	20	17	20	20	22
18	18	18	18	18	18	18	18	18	18	18	18	19	23
34	34	34	34	34	34	34	34	34	34	34	34	0	34
44	44	44	44	44	44	44	44	44	44	44	44	0	44
15	18	15	16	15	15	15	15	15	17	15	15	16	17
32	23	23	23	23	23	23	23	23	24	23	23	20	25
18	18	18	18	18	18	18	18	18	18	18	18	18	17
26	18	18	18	18	18	25	18	18	26	18	18	18	18
21	21	21	0	21	21	0	21	21	21	21	21	22	24
18	18	18	18	18	18	0	18	18	18	18	18	22	21
22	22	22	22	22	22	22	22	22	22	22	22	19	22
17	19	17	17	17	17	19	17	19	17	19	19	17	18
21	20	20	20	0	20	20	20	20	21	24	24	20	20
23	23	23	23	23	15	15	23	23	23	15	23	20	23
19	19	19	19	19	16	17	19	19	19	16	16	21	19
19	19	19	19	19	18	19	19	19	19	14	19	20	19
19	19	19	19	19	16	17	19	19	19	16	17	20	19
24	24	24	24	24	24	24	24	24	24	24	24	20	20
29	29	29	29	29	29	29	29	29	30	29	29	26	30
28	28	28	28	28	28	28	28	28	28	28	28	28	28
20	25	19	19	19	19	22	19	19	20	22	20	19	20
27	27	31	27	27	27	27	27	27	27	27	27	22	28
31	31	31	27	0	27	31	27	27	31	27	27	22	28
34	34	34	34	34	34	34	34	34	34	34	34	28	35
34	34	34	34	34	28	34	34	34	34	34	34	28	35
32	32	32	23	24	23	23	23	32	32	23	23	23	29
29	28	28	21	0	16	29	22	29	26	21	22	30	29
20	22	22	22	22	20	22	22	22	20	22	22	20	22
33	23	23	23	23	23	23	23	23	33	0	0	27	0
33	28	28	28	28	23	23	28	28	33	28	28	27	23
21	21	21	21	21	21	21	21	21	23	21	21	20	23
18	18	18	18	18	18	18	18	18	18	18	18	15	18
19	21	21	19	19	19	17	19	19	19	19	19	22	19
26	26	26	26	26	26	0	26	26	26	26	26	34	26
27	27	27	27	27	25	27	27	27	27	27	27	24	28
22	22	17	22	22	19	22	22	22	22	22	17	17	16
25	25	25	25	25	25	25	25	25	25	25	25	24	19
25	25	25	25	25	25	25	25	25	25	25	25	24	19
25	25	25	25	25	25	25	25	25	25	25	25	24	19
28	28	28	25	28	24	28	23	26	23	23	23	29	48
23	20	20	20	23	20	23	20	20	23	20	20	20	23
21	21	19	21	21	18	21	21	21	30	21	21	22	21
21	21	20	21	21	18	21	21	21	22	21	21	22	21
31	31	31	31	31	31	31	31	31	31	31	31	23	29
31	31	31	28	31	28	31	31	31	31	31	31	29	29
26	26	26	26	26	26	26	26	26	26	26	26	20	26
21	25	27	27	27	27	27	25	27	21	21	25	21	27
40	42	42	40	40	40	40	40	40	40	40	40	0	41
31	0	0	0	31	0	31	31	31	31	38	31	0	0
19	19	19	19	19	16	19	19	19	19	19	19	18	20
20	20	20	20	20	20	0	20	20	20	20	20	27	20
23	23	23	23	23	23	23	23	23	23	23	23	21	23
27	24	27	24	24	21	23	24	27	27	27	27	25	25
18	18	18	18	18	18	18	18	18	18	18	18	19	18
22	22	22	22	22	19	14	22	22	22	47	22	14	59
29	29	29	29	29	29	29	29	29	29	29	29	0	59
29	29	29	29	29	29	29	29	29	29	29	29	0	59
22	22	22	22	22	16	22	22	22	22	22	22	18	22
24	24	24	24	24	24	24	24	24	24	24	24	23	24
17	18	17	17	0	8	0	17	23	17	17	17	19	17
19	0	19	0	19	19	0	19	19	19	19	19	19	19
19	20	19	22	19	19	17	19	19	19	27	19	23	19
19	20	19	22	19	19	17	19	19	19	27	19	23	19
22	22	22	22	22	22	22	22	22	22	22	22	22	23
17	25	25	17	17	17	17	17	25	17	17	17	17	25
21	21	21	21	21	21	29	21	21	21	21	21	25	0
22	26	26	26	0	22	22	26	26	22	26	26	21	0
19	19	19	19	19	19	19	19	19	19	19	19	24	19
19	19	22	19	19	19	19	19	19	19	19	19	24	19
19	19	19	19	19	19	19	19	19	19	19	19	24	19
19	19	19	19	19	19	19	19	19	19	19	19	22	19
20	20	20	20	20	20	20	20	20	20	20	20	28	20
19	19	22	19	0	19	19	19	19	19	19	19	22	19
19	19	19	19	19	19	19	19	19	19	19	19	22	19
23	23	26	23	23	23	23	23	23	23	23	23	26	23
19	19	19	19	19	19	19	19	19	19	19	19	23	19
20	20	20	20	20	20	20	20	20	20	20	20	24	20
20	20	20	20	20	20	20	20	20	20	20	20	24	20
19	19	19	19	19	19	19	19	19	19	19	19	22	19
19	19	19	19	19	19	19	19	19	19	19	0	25	19
16	16	16	16	16	16	16	16	16	16	16	16	16	18
19	19	19	19	19	19	19	19	19	19	19	19	23	19
25	25	25	25	25	25	0	25	25	25	25	25	27	25
20	20	20	20	20	18	20	20	20	20	20	20	15	20
20	20	20	20	20	20	20	20	20	20	20	20	25	20
28	30	28	30	23	28	28	23	28	28	30	23	30	60
28	28	31	28	28	28	28	28	28	28	28	27	28	28
30	30	30	30	30	30	30	30	30	30	30	30	0	30
25	0	0	25	25	25	25	25	25	26	25	25	27	0
41	0	33	41	43	43	0	33	33	41	43	33	0	37
25	25	25	25	25	25	23	25	25	25	25	25	23	26
27	27	27	27	27	27	25	27	27	27	27	27	27	28
25	25	25	25	25	25	25	25	25	26	25	25	20	25
25	25	25	25	25	25	25	25	25	26	25	20	20	25
25	25	25	25	25	25	34	25	25	25	25	25	23	26
24	24	24	24	24	21	19	24	24	24	44	24	21	24
24	26	30	26	26	26	26	26	26	24	38	25	29	27
17	17	17	17	17	17	17	17	17	17	17	17	17	19
31	31	31	31	31	31	31	31	31	31	31	31	31	31
23	23	23	22	23	23	23	23	23	21	23	23	18	23
24	24	24	24	24	24	24	24	24	24	24	24	25	24
19	19	19	19	19	19	19	19	19	19	19	19	19	19
27	32	32	32	32	32	32	32	32	27	32	27	0	40
28	28	28	28	28	23	28	28	28	28	28	28	27	28
32	32	32	32	32	32	32	32	32	32	32	32	0	32
21	21	21	21	21	21	21	21	21	21	21	21	20	21
28	26	26	28	28	26	28	28	28	28	28	28	28	28
29	27	27	27	31	27	27	29	27	29	29	27	34	29
28	26	26	28	28	26	28	28	28	28	28	26	28	28
28	26	26	26	28	28	26	28	26	28	28	28	28	28
24	24	24	24	24	24	0	24	24	24	24	24	26	24
23	23	23	23	23	20	23	23	21	23	23	23	21	23
21	21	21	21	21	21	21	21	21	21	21	21	17	21
30	25	25	25	30	25	25	30	25	30	25	25	25	29
27	0	0	27	27	27	0	27	27	27	27	27	29	27
25	25	18	25	25	18	14	25	25	20	25	18	21	30
25	25	18	25	18	18	14	25	25	20	25	18	22	30
31	31	31	31	31	31	31	31	31	31	31	31	35	30
31	31	31	31	31	31	31	31	31	31	31	31	35	30
21	21	21	21	21	0	21	21	21	21	21	21	17	53
21	21	21	21	21	0	21	21	21	21	21	21	17	20
21	21	21	21	21	0	21	21	23	21	21	21	17	21
21	19	21	21	21	0	21	21	21	21	21	21	17	21
20	20	20	20	0	15	20	20	20	20	20	15	19	15
21	21	21	21	21	0	21	21	21	21	21	21	17	21
21	21	21	21	21	0	21	21	21	21	21	21	17	21
21	19	21	21	21	0	21	21	21	21	21	21	17	21
21	21	34	21	21	34	21	21	21	21	21	21	17	21
21	21	34	21	21	34	21	21	21	21	21	21	17	21
21	21	21	21	21	0	21	21	21	21	21	21	17	21
21	19	21	21	21	0	21	21	21	21	21	21	17	21
21	19	21	21	21	34	21	21	21	21	21	21	17	21
21	19	21	21	21	0	21	21	21	21	21	21	17	21
21	21	21	21	21	0	21	21	21	21	21	21	17	21
21	21	21	21	21	0	21	21	21	21	21	21	17	20
21	21	21	21	21	0	21	23	21	21	21	21	17	21
21	21	21	21	21	0	21	21	21	21	21	16	17	20
22	21	21	0	0	14	22	22	22	22	14	22	23	24
21	21	21	21	21	0	21	21	21	21	21	21	17	21
21	21	21	21	21	0	21	21	21	21	21	21	17	20
21	21	21	21	21	0	21	21	21	21	21	21	17	21
21	19	21	21	21	0	21	21	21	21	21	21	17	21
22	22	22	22	22	22	22	22	22	22	22	22	23	23
20	20	20	20	0	17	0	20	20	20	20	20	16	21
23	23	23	23	23	23	23	23	23	23	23	23	23	23
13	17	17	17	17	17	17	17	17	17	17	17	18	17
28	27	27	25	25	27	27	25	27	28	10	18	22	25
16	16	16	16	16	16	16	16	16	16	16	16	27	18
21	21	21	21	21	21	21	21	21	21	21	21	21	22
20	20	20	20	20	20	20	20	20	0	20	20	23	19
21	20	20	20	20	20	20	20	20	21	20	20	23	20
21	21	21	21	21	21	21	21	21	21	21	21	25	21
20	20	20	20	20	15	20	20	20	20	20	20	17	20
22	22	22	22	22	22	22	22	22	22	22	22	22	23
23	23	23	23	23	18	23	23	23	23	23	23	18	22
16	25	16	16	16	16	24	16	16	16	16	16	20	21
16	18	16	16	16	16	22	16	16	16	16	16	16	16
17	20	20	20	20	14	20	20	20	17	0	20	24	16
21	21	21	19	21	10	19	21	21	21	21	21	15	21
21	21	21	21	21	21	21	21	21	21	21	21	21	25
20	20	20	20	20	20	20	20	20	20	20	20	18	20
17	17	17	17	17	17	0	17	17	17	17	17	18	17
21	21	17	21	21	21	24	21	21	21	21	21	19	19
16	16	16	16	16	16	14	16	16	16	16	16	16	16
16	16	16	16	16	16	16	16	16	16	16	16	15	0
15	17	21	17	0	15	15	17	17	15	17	17	17	16
15	17	15	17	15	15	17	15	17	15	15	17	15	16
15	18	18	16	16	16	16	16	16	15	16	16	21	16
16	16	16	16	16	16	16	16	16	16	50	16	15	0
16	16	16	16	0	16	16	16	16	16	16	16	15	0
16	16	16	16	16	16	16	16	16	16	16	16	15	0
16	16	16	16	16	16	16	16	16	16	16	16	15	0
16	16	16	16	16	16	16	16	16	16	16	16	15	0
16	16	16	16	16	16	16	16	16	16	16	16	15	0
21	21	21	16	0	15	21	21	21	21	21	21	15	18
21	21	21	21	21	15	21	21	21	21	15	21	25	17
16	16	16	16	16	16	16	16	16	16	16	16	15	0
16	16	16	16	0	16	16	16	16	16	16	16	15	0
16	16	16	16	16	16	16	16	16	16	16	16	15	0
16	16	16	16	16	16	16	16	16	16	50	16	15	0
27	27	27	27	27	24	24	27	27	27	27	27	30	29
29	29	29	22	0	20	29	29	29	29	29	29	25	29
26	26	26	26	26	26	26	26	26	26	26	26	18	28
25	25	25	25	25	19	26	25	25	25	25	25	24	7
29	29	26	26	26	29	29	29	29	29	29	29	27	29
29	29	29	29	29	29	29	29	29	29	29	29	25	29
23	23	35	23	23	19	23	23	23	23	23	23	20	23
28	28	28	22	28	22	28	28	28	28	22	28	35	52
20	20	20	20	20	20	15	20	20	20	20	20	17	35
25	25	25	25	25	25	25	25	25	25	25	25	21	0
17	17	14	16	17	17	17	17	17	17	14	17	11	17
26	26	26	26	26	26	26	26	26	26	26	26	28	27
23	23	23	23	23	19	20	23	23	26	23	20	20	24
26	31	26	26	26	26	26	26	26	26	26	26	26	28
23	23	22	23	23	23	23	23	23	23	23	23	17	21
34	34	34	34	34	34	34	34	34	34	34	34	0	33
36	0	0	40	36	36	62	36	36	36	36	36	24	0
22	20	22	21	0	19	24	22	22	22	0	0	20	20
20	20	20	20	20	20	20	20	20	20	20	20	21	19
22	22	22	22	22	22	15	22	22	22	22	22	19	22
20	20	20	20	20	19	20	20	20	20	20	20	21	20
17	17	17	17	17	17	17	17	17	17	17	17	17	18
24	24	24	24	24	24	24	24	24	24	24	24	22	24
24	24	24	24	24	24	24	24	24	24	24	24	22	24
20	20	20	20	20	20	20	20	20	20	20	20	21	20
23	23	23	23	23	23	17	23	23	19	23	23	27	22
20	20	20	20	20	20	0	20	20	22	20	20	20	20
22	22	22	22	22	22	22	22	22	22	22	22	22	22
27	27	27	27	27	27	27	27	27	27	27	27	25	27
20	19	19	19	19	15	19	19	19	20	19	17	18	22
21	18	18	18	18	18	18	18	18	21	18	18	25	21
19	19	19	19	19	19	19	19	19	21	19	19	20	19
15	15	17	17	0	15	15	15	15	15	13	15	14	16
15	15	15	17	15	15	15	15	15	15	15	15	14	16
15	15	17	17	15	15	15	15	15	15	60	15	14	16
15	15	15	18	0	15	15	15	15	15	26	18	14	16
16	16	20	16	16	19	16	16	16	16	16	16	15	16
20	20	18	18	18	15	28	18	18	20	18	18	18	22
20	20	18	18	18	15	28	18	18	20	18	18	18	20
31	27	27	27	27	27	25	27	27	30	27	27	25	59
30	30	0	0	30	30	0	24	30	27	30	30	0	32
30	30	0	0	30	30	0	30	30	27	30	30	32	32
20	24	22	20	20	20	20	20	20	20	20	20	21	21
15	22	22	17	0	22	25	22	22	15	22	22	19	25
27	27	27	27	27	27	27	27	27	27	27	27	32	28
22	22	22	22	22	22	22	22	22	22	22	22	29	23
23	28	28	28	28	23	20	28	28	23	28	28	24	28
19	20	20	20	15	45	19	15	20	19	45	15	19	18
19	17	15	16	15	15	15	15	15	24	15	15	16	19
20	19	19	19	15	15	15	15	15	20	15	15	35	20
19	19	19	19	19	19	19	19	19	19	19	19	19	21
23	23	23	23	23	23	28	23	23	23	51	23	0	26
32	32	32	32	32	27	32	32	32	32	32	32	0	32
31	31	31	31	31	31	31	31	31	31	31	31	26	31
23	24	24	24	24	24	29	24	24	23	24	24	24	24
24	24	24	24	24	24	24	24	24	24	24	25	31	26
17	17	17	17	17	17	17	17	23	17	17	17	19	17
29	29	29	29	29	29	29	29	29	29	29	29	30	55
22	22	22	22	22	22	22	22	22	22	22	22	22	23
26	26	26	27	26	26	26	26	26	26	26	26	27	29
21	21	21	21	21	21	31	21	21	21	21	21	23	21
16	16	16	18	16	15	16	16	16	16	16	16	17	16
23	21	23	0	23	0	0	23	23	20	23	23	13	23
19	19	19	19	19	19	19	19	19	19	19	19	13	19
21	21	33	21	21	18	22	22	22	21	21	21	17	21
16	16	16	16	16	16	16	16	16	16	16	16	18	16
21	21	21	21	21	21	19	21	21	21	21	21	20	22
20	20	20	20	20	18	18	20	20	20	20	20	18	47
23	23	23	23	23	23	23	23	23	23	24	21	20	23
24	24	24	24	24	21	22	24	24	22	24	24	27	28
26	20	20	20	20	16	20	20	20	24	20	20	23	25
19	21	19	19	19	15	19	19	19	23	19	21	21	21
23	23	23	23	23	23	23	23	23	23	23	23	0	36
18	18	18	18	18	18	18	18	18	18	18	18	33	18
18	18	18	18	18	18	18	18	18	18	18	18	19	18
21	23	23	21	23	21	23	23	23	21	23	23	23	23
22	21	21	21	21	18	22	21	22	22	22	21	18	21
28	28	28	28	28	25	0	28	28	28	28	28	25	26
26	23	23	23	23	25	23	23	23	26	25	23	25	26
24	24	24	24	0	22	24	24	24	24	24	25	23	26
20	20	20	17	20	20	20	20	20	20	20	20	21	23
21	21	21	21	21	18	0	21	21	0	0	21	21	20
41	39	41	36	41	41	41	41	41	41	41	39	35	41
22	22	19	22	22	19	19	22	22	22	19	25	18	17
31	33	33	29	33	27	27	33	33	31	33	33	33	31
29	33	33	33	33	29	29	33	33	29	33	33	0	52
23	21	21	0	0	21	23	19	21	22	19	21	18	22
19	21	19	19	19	19	17	19	19	19	17	0	17	18
19	21	21	19	19	19	21	19	19	19	17	17	17	18
19	22	19	19	19	17	17	19	19	19	19	19	21	19
19	19	19	19	19	17	17	19	19	16	29	13	21	19
19	21	19	19	19	19	17	19	19	19	17	17	17	18
20	20	20	20	20	20	20	20	20	20	20	20	20	21
18	18	23	18	18	17	18	18	18	18	18	18	29	25
20	20	20	20	23	23	23	23	20	20	23	23	20	23
18	18	20	18	18	18	20	18	20	18	18	20	18	18
14	16	19	16	16	16	19	16	16	14	16	16	24	16
19	19	19	19	0	19	17	19	24	19	39	19	30	19
17	17	27	17	17	17	19	17	17	17	17	17	31	19
32	32	32	26	26	26	32	32	26	21	32	32	0	60
16	16	16	16	16	16	16	16	16	27	16	16	14	16
26	33	33	24	0	31	26	25	33	26	33	26	28	34
18	18	20	18	18	18	16	18	18	18	18	18	22	16
18	18	18	18	18	18	18	18	18	18	0	18	19	21
20	21	21	21	21	18	21	21	21	20	21	21	21	22
32	32	32	0	0	0	23	32	32	32	39	32	24	21
30	22	25	22	25	20	26	25	22	30	25	22	23	42
30	30	30	30	30	30	30	30	30	30	30	30	0	23
32	32	32	32	32	32	32	32	32	32	32	17	27	32
31	31	31	31	31	31	31	31	31	31	31	31	26	25
28	28	28	23	28	23	23	28	28	28	28	23	23	28
23	23	23	23	23	18	18	23	23	23	23	23	18	23
25	25	25	25	25	25	25	25	25	25	25	25	25	25
22	22	22	22	22	22	22	22	22	25	22	22	23	22
26	26	26	26	26	26	19	26	26	26	26	19	22	20
24	24	24	24	24	24	24	24	24	24	24	24	22	24
30	30	30	30	30	30	30	30	30	30	30	30	0	30
31	23	25	27	31	23	31	31	31	31	31	31	27	32
23	23	23	23	23	20	0	23	23	23	23	23	25	22
30	28	0	30	30	30	30	30	30	30	30	30	26	33
16	18	18	16	16	16	18	16	18	16	16	18	16	33
30	30	30	30	30	25	30	30	30	30	30	30	35	30
30	24	24	23	0	23	0	30	24	30	41	30	24	30
30	29	30	25	30	25	30	30	30	30	38	29	21	30
28	28	28	28	28	23	28	28	28	28	25	27	37	28
30	24	24	0	30	24	30	30	30	30	37	30	25	30
29	24	24	29	29	24	29	29	29	29	35	29	35	29
30	29	30	30	30	24	30	30	30	30	30	29	0	30
29	24	24	29	29	24	31	29	29	29	29	29	35	29
30	30	30	30	30	25	30	30	30	30	30	30	35	30
24	24	24	24	24	24	24	24	24	24	24	24	29	21
23	23	23	23	23	23	23	23	23	23	23	23	0	23
24	24	24	24	0	22	31	24	24	24	24	24	24	24
19	19	19	19	19	19	19	19	19	19	19	19	17	19
19	19	19	19	19	19	19	19	19	19	25	24	18	24
27	27	27	27	27	21	27	27	27	27	27	27	23	28
27	26	26	27	27	27	26	27	27	27	26	26	29	28
23	22	22	22	22	22	22	22	22	23	22	16	21	22
16	16	16	16	16	16	16	16	16	16	16	16	16	19
26	26	26	26	26	26	26	26	26	26	26	26	26	21
16	16	16	16	16	16	16	16	16	16	16	16	16	19
22	25	25	23	23	19	23	23	23	22	23	25	25	25
27	27	27	27	27	22	27	27	27	27	27	27	25	26
15	21	15	18	15	15	25	15	15	15	15	15	18	20
22	22	22	22	22	22	24	22	22	20	22	19	28	23
20	20	20	20	20	20	20	20	20	20	20	20	24	20
21	21	21	21	21	22	22	21	21	21	22	22	23	22
23	23	22	22	22	20	23	23	22	23	23	23	23	24
22	22	22	22	22	22	22	22	22	22	22	22	19	26
25	23	25	25	25	25	25	25	25	25	25	25	22	25
25	25	25	0	25	25	0	25	25	25	25	25	22	25
25	25	25	25	25	25	25	25	25	25	25	25	22	25
25	25	25	25	25	25	25	25	25	25	25	25	23	25
32	32	32	32	32	32	32	32	32	32	32	32	30	32
32	32	32	32	32	32	32	32	32	32	32	32	30	32
22	22	22	0	22	0	0	22	0	32	22	22	18	22
19	0	0	0	26	33	19	26	26	19	33	33	32	27
24	22	22	22	24	19	24	24	24	24	24	24	22	19
21	21	21	21	21	21	0	21	21	21	21	21	17	21
28	28	28	28	28	28	28	28	28	28	28	28	27	28
28	28	28	28	28	28	28	28	28	28	28	28	27	28
25	23	23	21	25	23	23	25	23	25	25	20	21	23
32	32	32	32	32	26	32	32	32	32	32	32	32	60
21	21	19	21	21	19	21	21	21	21	21	21	19	23
22	22	22	22	22	22	22	22	22	22	22	22	19	22
26	26	26	26	26	26	26	26	26	26	26	26	25	26
22	22	22	22	22	22	22	22	22	22	22	22	18	22
25	25	21	17	25	25	25	25	25	25	25	25	20	24
24	24	20	24	24	24	24	24	24	24	24	24	0	23
21	26	21	21	21	21	23	21	21	21	21	21	23	22
18	18	18	18	18	18	18	18	18	18	18	18	18	18
20	20	20	20	20	20	20	20	20	20	20	20	21	20
20	20	20	20	20	20	20	20	20	20	20	22	17	24
17	17	17	17	17	17	17	17	17	17	17	17	25	19
23	26	26	24	24	22	25	24	24	23	24	22	18	25
22	24	24	22	22	22	23	22	24	22	22	22	26	24
22	22	22	22	22	22	22	22	22	22	22	22	24	22
22	22	22	22	22	22	19	22	22	22	22	22	21	22
23	23	23	20	0	0	0	23	23	24	23	23	16	54
23	23	23	21	0	18	23	23	23	19	67	23	24	23
28	22	28	22	22	19	22	22	22	19	46	28	22	22
25	25	25	25	25	25	25	25	25	25	25	25	30	25
24	24	24	24	24	22	0	24	24	24	24	0	19	17
28	28	28	20	28	0	28	28	24	28	28	28	23	20
23	23	23	23	23	23	23	23	23	22	23	23	20	42
26	27	27	26	26	25	26	26	26	26	27	26	25	27
27	28	26	19	19	19	26	19	19	27	19	19	26	28
26	26	26	26	26	26	26	26	26	26	26	26	23	58
28	28	28	28	28	28	28	28	28	28	28	21	25	51
25	25	25	25	25	25	25	25	25	25	25	25	22	26
28	28	28	25	25	21	28	28	28	28	28	21	25	28
22	22	22	22	22	22	0	22	22	22	22	22	21	22
26	26	26	26	26	26	26	26	26	26	26	26	23	47
25	25	25	21	25	21	21	25	25	21	25	25	27	25
27	28	26	19	19	19	26	19	19	27	19	19	19	27
16	25	16	16	16	16	23	16	16	16	16	16	27	20
26	26	26	26	26	26	26	26	26	26	26	26	23	49
27	0	27	27	27	27	27	27	27	25	27	27	27	44
25	25	25	25	25	25	25	25	25	25	25	25	22	25
22	22	22	22	22	22	22	22	22	22	22	22	25	22
20	20	20	20	20	20	21	20	20	21	21	20	20	60
22	22	22	22	22	22	22	22	22	21	22	22	0	22
27	0	27	27	27	27	24	27	27	25	27	27	0	27
27	0	0	27	27	27	27	27	27	20	27	27	0	44
27	0	27	27	27	25	27	27	27	15	27	27	26	27
27	0	0	27	27	27	27	27	27	15	27	27	0	44
17	15	23	0	0	14	0	23	14	17	37	15	15	17
28	26	20	20	0	20	20	20	20	28	16	18	19	26
18	18	18	18	18	17	18	18	18	19	18	18	16	18
18	20	18	18	18	15	15	18	18	18	18	18	28	18
18	18	18	18	18	18	15	18	18	18	18	18	19	18
19	18	18	18	18	15	18	18	18	19	18	18	32	18
18	18	18	18	18	15	18	18	18	18	18	18	18	18
18	18	18	18	18	18	18	18	18	18	18	18	19	18
16	16	21	16	16	16	20	16	16	16	14	14	15	17
23	23	23	23	23	15	23	23	23	21	23	24	31	23
19	19	19	19	19	19	19	19	19	19	19	19	17	19
20	20	20	20	20	20	18	20	20	20	20	18	17	20
23	0	0	0	23	0	0	23	0	23	23	23	19	0
23	0	23	0	23	0	0	23	0	23	23	23	19	0
16	16	16	16	16	16	21	16	16	16	16	16	18	16
19	19	19	19	19	19	25	19	19	19	19	19	21	19
29	26	26	26	26	26	26	26	26	29	26	24	24	28
19	19	19	19	22	19	19	19	19	19	19	19	18	22
19	19	19	19	19	19	19	19	19	20	19	19	19	19
22	22	22	22	22	22	22	22	22	21	22	22	27	22
19	19	19	19	19	19	19	19	19	19	19	19	18	22
19	19	19	19	19	19	19	19	19	21	19	19	20	19
19	19	19	19	19	19	19	19	19	20	19	19	19	19
25	25	25	0	25	0	0	25	25	25	25	25	24	0
20	20	20	20	20	17	20	20	20	20	20	20	23	20
20	20	20	20	20	16	16	20	20	20	20	16	21	20
20	20	20	20	20	16	21	20	20	20	20	20	22	20
30	27	27	27	27	27	27	27	27	30	27	27	27	28
19	19	19	19	19	19	19	19	19	19	19	19	18	22
23	23	23	23	23	20	23	23	23	23	23	23	23	23
18	19	19	19	19	19	19	19	19	18	19	19	23	21
29	29	29	29	29	26	29	29	29	29	29	29	27	30
19	19	19	19	19	19	19	19	19	19	19	0	18	21
20	20	20	20	20	20	20	20	20	20	20	20	20	23
19	19	19	19	0	19	20	19	19	25	0	19	21	18
19	19	19	19	19	19	19	19	19	21	19	17	17	19
19	19	20	19	19	19	20	19	19	21	19	17	17	18
19	19	19	19	19	19	19	19	19	19	19	19	18	22
19	19	19	19	19	19	19	19	19	20	19	19	19	19
19	19	19	19	19	19	19	19	19	20	19	19	19	19
20	20	20	20	20	0	20	20	20	20	52	20	19	20
19	19	19	19	19	19	19	19	19	19	19	19	18	22
19	19	19	19	19	19	19	19	19	20	19	19	19	19
19	19	19	19	19	19	19	20	19	19	19	19	18	22
19	19	19	19	19	19	19	19	19	19	19	19	18	22
19	19	19	19	19	19	19	19	19	20	19	19	19	19
19	19	19	19	19	16	19	19	19	19	19	19	18	22
19	19	19	19	19	19	19	19	19	20	19	19	19	19
20	20	20	20	20	20	20	20	20	20	20	20	19	20
19	19	19	19	19	19	20	19	19	20	19	19	15	20
19	19	19	19	19	19	19	19	19	19	19	19	18	22
19	19	19	19	19	19	19	19	19	20	19	19	19	19
14	14	14	0	17	14	14	17	14	14	14	14	13	17
19	19	19	19	22	19	19	19	19	19	19	19	18	22
19	19	19	19	19	19	19	19	19	20	19	19	19	19
19	19	19	19	19	19	19	19	19	20	19	19	19	19
32	32	32	30	32	32	0	32	0	32	32	32	0	35
38	38	38	38	38	32	38	38	38	38	38	38	0	36
25	25	25	25	25	25	25	25	25	25	25	25	25	25
23	23	23	0	23	0	0	19	23	23	23	23	16	23
23	23	23	19	23	0	19	19	23	23	23	23	16	23
15	18	15	18	15	15	15	15	15	15	46	15	15	18
17	17	17	17	17	17	17	17	17	17	58	17	17	18
25	25	25	18	25	25	25	25	25	25	25	25	21	15
24	24	24	22	24	20	24	24	24	24	22	24	30	22
32	32	32	32	32	32	32	32	32	32	32	32	32	30
19	19	19	19	0	14	20	19	19	19	20	19	17	19
19	19	19	19	19	19	19	19	19	19	19	19	17	19
21	21	21	21	21	15	21	21	21	21	21	21	26	21
18	18	18	18	18	18	21	18	18	18	18	18	27	18
20	20	18	18	20	18	20	20	20	20	20	20	35	35
19	19	19	19	19	19	19	19	19	19	19	19	20	20
19	18	18	18	18	18	18	18	18	19	18	18	22	19
23	23	23	25	23	23	0	23	23	23	25	21	25	23
24	23	18	18	23	23	23	23	18	24	23	18	20	23
29	29	29	26	29	26	29	29	29	29	29	29	22	29
16	16	16	16	16	16	18	16	16	16	18	16	16	7
16	16	16	16	16	16	16	16	16	16	16	16	16	16
18	18	18	18	18	18	18	18	18	18	18	18	17	20
23	26	26	24	24	23	28	23	26	23	23	23	23	23
18	18	18	18	18	15	18	18	18	20	18	18	18	18
18	18	18	18	18	64	18	18	18	18	18	18	18	18
18	18	18	18	18	15	18	18	18	20	18	18	18	18
21	21	21	17	21	17	17	21	21	21	21	21	16	21
21	21	21	17	21	17	17	21	21	21	21	21	16	21
18	18	18	18	18	15	18	18	18	17	18	18	18	18
26	22	24	22	22	22	22	22	22	26	22	22	20	24
21	21	21	21	0	12	15	21	21	21	21	21	35	20
22	21	21	22	22	22	22	23	22	22	22	21	28	23
22	22	23	22	22	22	23	22	23	22	22	22	0	22
36	36	36	36	36	36	33	36	36	36	36	36	32	36
25	25	25	25	0	18	19	25	25	25	25	25	19	25
28	0	28	28	28	28	28	28	28	29	28	28	0	31
15	17	17	17	17	17	22	17	17	15	17	17	13	17
17	21	17	17	17	15	18	17	17	17	17	17	23	18
22	22	22	22	22	16	22	22	22	22	22	22	19	17
24	24	24	24	24	27	24	24	24	24	27	24	25	24
19	22	22	22	22	15	17	22	22	19	17	17	18	19
18	18	18	16	18	15	18	18	18	18	18	20	18	21
18	20	20	20	20	20	0	22	20	18	20	20	15	0
23	22	22	22	22	22	22	22	22	23	22	22	19	22
26	26	26	26	26	26	19	26	26	26	26	26	21	26
22	20	22	22	22	22	22	22	22	22	22	22	22	22
26	26	26	26	26	26	23	26	26	26	26	26	21	26
25	27	25	25	25	19	22	25	25	25	25	22	20	25
17	17	17	17	17	17	14	17	17	22	17	17	18	20
26	26	15	20	26	15	26	26	26	26	26	15	22	26
24	23	26	0	22	23	24	24	26	24	23	23	27	24
23	23	23	23	23	23	23	23	23	23	23	23	24	0
23	23	19	23	23	16	23	23	23	23	23	23	22	19
23	20	20	20	20	15	20	20	20	23	20	20	18	20
24	24	24	24	24	21	24	24	24	24	24	24	24	24
20	20	20	20	0	20	16	20	20	20	20	20	19	21
30	30	30	25	30	24	30	30	30	30	30	30	26	27
35	35	35	35	35	35	35	35	35	35	35	35	35	35
27	27	27	27	27	27	27	27	27	27	27	27	27	28
28	30	30	28	28	28	30	28	28	28	28	28	28	28
23	23	23	23	23	0	0	23	23	23	23	23	18	23
17	17	17	17	17	17	17	17	17	17	17	17	17	17
28	27	27	27	27	27	27	27	27	28	27	27	26	29
27	27	27	27	27	23	27	27	27	27	27	27	22	27
22	22	22	22	22	22	22	22	22	22	22	22	22	22
18	18	18	18	18	18	17	18	18	18	18	18	16	18
24	24	24	24	24	21	24	24	24	24	24	24	29	24
24	24	24	24	24	28	24	24	24	24	24	24	29	24
15	17	17	16	17	15	17	15	17	15	15	15	28	16
17	17	17	17	17	17	17	17	17	17	17	17	17	16
19	19	19	19	19	19	19	19	19	19	21	19	19	19
17	17	17	21	0	17	17	21	18	17	17	17	17	19
31	30	31	27	31	31	31	31	31	31	31	27	26	43
22	25	25	21	25	15	21	21	21	22	25	23	21	25
20	20	20	20	20	20	29	20	20	23	20	20	18	25
22	18	18	18	22	22	23	19	22	22	22	22	15	54
21	21	21	21	21	18	21	21	21	21	21	21	19	21
21	19	19	21	21	19	21	19	19	21	19	19	18	59
20	20	20	20	20	20	20	20	20	19	20	20	23	21
21	21	21	21	21	21	21	21	21	21	21	21	27	21
18	18	18	18	18	18	0	18	18	18	18	18	19	20
23	23	23	23	23	17	23	23	23	23	23	23	23	23
23	23	23	23	23	0	15	23	23	23	23	23	15	23
23	23	25	23	25	25	25	23	23	23	25	23	18	0
19	22	21	0	0	0	21	19	21	19	21	19	16	0
18	18	18	22	0	52	19	18	18	18	52	18	23	19
26	22	22	24	24	19	24	24	24	26	24	24	16	24
22	22	18	22	22	22	22	22	22	20	22	22	21	22
23	23	23	22	23	22	20	23	23	23	54	23	24	23
18	18	18	18	18	18	15	18	18	18	15	18	19	19
22	22	22	22	22	22	22	22	22	22	22	22	22	22
18	16	16	16	16	16	17	16	16	19	16	16	17	17
22	22	22	22	22	19	22	22	22	22	19	22	19	22
21	21	21	21	21	21	21	21	21	21	21	21	20	25
24	26	26	26	26	24	26	24	26	24	26	26	26	26
21	21	21	21	21	21	21	21	21	21	21	21	20	23
28	28	28	28	28	28	24	28	28	28	28	28	24	30
28	28	28	28	28	28	0	28	28	28	28	28	24	30
22	0	0	0	23	0	22	23	23	22	23	0	0	16
20	20	20	20	20	16	16	20	20	20	16	16	21	20
20	20	20	20	20	20	16	20	20	20	16	16	20	20
27	27	27	27	27	0	27	27	27	27	27	27	21	29
26	26	26	26	26	26	26	26	26	26	26	26	25	26
28	28	28	28	28	0	0	28	28	28	28	28	22	28
27	27	27	27	27	0	36	27	27	27	27	27	21	29
27	27	27	27	27	0	27	27	27	27	27	27	21	29
19	19	19	19	19	19	21	19	19	17	19	19	17	18
19	19	19	19	19	19	19	19	19	19	28	19	23	19
22	22	24	24	22	22	24	22	22	22	22	22	22	22
23	21	21	22	21	21	21	22	22	23	21	22	24	0
21	21	21	22	21	21	21	21	22	21	21	21	24	22
22	21	21	21	21	21	21	21	21	22	21	21	24	22
18	22	22	22	0	17	22	22	22	18	22	22	21	17
22	22	22	22	22	38	22	22	22	22	22	22	21	17
23	23	23	23	23	23	23	23	23	23	23	23	28	23
23	23	23	23	23	23	23	23	23	23	23	23	28	23
24	27	27	24	24	24	26	24	27	24	24	24	27	24
26	26	26	26	26	26	26	26	26	26	26	26	26	26
26	26	26	26	26	26	26	26	26	26	26	26	26	26
26	26	26	26	26	26	26	26	26	26	26	26	26	26
24	24	18	16	22	16	16	22	24	24	16	24	19	22
23	23	23	20	20	17	17	23	23	23	23	23	16	23
21	21	21	21	21	21	27	21	21	21	27	21	19	21
23	0	19	0	19	0	0	19	19	23	0	0	16	0
27	33	35	27	0	27	27	27	27	27	27	26	28	35
26	26	26	26	26	26	26	26	26	24	26	26	33	26
24	0	22	0	0	0	0	22	22	24	24	30	20	0
23	24	23	0	0	26	24	26	22	23	31	22	26	25
23	23	23	23	0	23	23	23	23	23	23	23	22	19
20	20	20	20	20	20	20	20	20	20	20	20	22	15
37	37	0	34	0	31	31	37	37	37	42	37	35	39
22	22	22	22	22	22	22	22	22	22	51	20	19	22
26	26	26	26	26	26	26	26	26	26	26	26	24	26
33	33	33	33	33	33	33	33	33	33	33	33	33	34
30	30	30	30	30	30	30	30	30	30	30	30	28	27
33	33	33	33	33	33	33	33	33	33	33	28	32	34
34	34	34	34	34	34	34	34	34	34	34	34	34	34
33	33	33	33	33	33	33	33	33	33	33	33	33	33
38	0	0	38	0	36	0	36	38	38	38	38	36	38
28	28	31	28	28	26	26	28	28	28	28	28	28	28
29	29	29	29	29	26	27	29	29	29	29	29	27	30
25	25	25	25	25	25	25	25	25	25	25	25	25	25
29	29	25	29	29	25	29	29	25	29	29	29	29	28
22	22	22	22	22	22	20	22	22	22	22	22	22	22
22	18	20	18	0	22	25	22	20	22	25	22	13	22
20	20	20	20	20	20	20	20	20	20	20	20	19	20
29	29	29	26	0	23	29	29	29	29	29	26	26	30
18	20	18	18	18	18	18	18	18	18	18	18	18	18
23	0	0	23	23	23	0	23	23	23	23	23	18	0
23	23	23	23	23	23	23	23	23	23	23	23	19	0
18	0	0	0	0	18	0	18	0	0	20	18	21	16
21	21	21	21	21	21	21	21	21	21	21	21	23	23
20	20	20	20	20	17	20	20	20	20	20	20	26	20
18	21	21	21	21	21	28	19	21	18	21	19	18	19
55	0	0	55	55	0	0	0	55	55	55	16	0	55
21	17	17	0	0	0	21	21	19	21	56	50	13	17
25	25	26	30	0	25	27	24	27	25	65	25	29	30
18	21	23	16	0	23	16	23	23	18	21	16	21	21
15	15	15	16	15	15	25	15	15	15	15	15	16	15
32	32	32	32	32	32	30	32	32	30	32	32	32	36
16	16	16	16	16	11	16	16	16	16	16	16	19	21
18	18	18	18	18	18	16	18	18	18	18	18	14	18
19	19	19	19	19	19	21	19	19	19	19	19	23	19
19	19	19	19	19	19	19	19	19	19	19	19	22	19
19	19	19	19	19	19	19	19	19	19	19	19	22	19
18	18	18	18	18	18	16	18	18	19	18	18	18	18
19	19	19	19	19	19	19	19	19	19	61	19	21	19
19	19	19	19	19	19	19	19	19	19	19	19	20	19
19	19	19	19	19	19	19	19	19	19	19	19	21	19
24	24	24	20	24	18	24	24	24	24	24	18	21	29
15	15	15	17	15	15	17	15	15	15	15	15	15	15
15	15	15	17	15	15	16	15	15	15	15	15	15	15
15	15	15	17	15	15	17	15	15	15	15	15	15	16
15	17	15	0	15	15	17	15	15	15	15	15	15	15
15	15	15	0	15	15	15	15	15	15	15	15	17	15
21	21	21	21	21	21	21	21	21	21	21	21	22	21
17	19	15	0	19	14	0	19	15	17	26	15	16	20
17	20	17	20	20	17	17	17	17	17	20	20	17	19
20	20	20	20	20	15	20	20	20	20	20	16	26	21
20	20	20	20	18	16	20	20	20	20	18	18	26	20
20	20	20	18	18	16	20	20	20	20	16	18	26	20
20	18	18	18	0	18	24	18	18	20	18	18	25	21
20	20	20	16	18	16	20	16	20	20	16	18	26	20
20	20	20	20	20	20	20	20	20	20	20	23	19	20
21	21	21	21	21	21	21	21	21	21	21	21	18	21
18	17	18	18	18	18	17	18	18	18	26	17	18	18
21	21	21	21	21	0	21	27	23	21	27	16	17	21
20	20	20	20	20	20	22	20	20	20	20	20	19	20
20	20	20	20	20	20	20	20	20	20	20	20	19	20
20	20	20	20	20	20	20	20	20	20	20	20	19	20
20	20	25	20	20	17	25	20	20	20	20	20	17	20
20	25	25	20	20	20	25	20	20	20	20	20	19	20
20	22	22	22	22	22	0	22	22	20	22	22	18	22
27	21	21	19	21	21	21	21	21	27	21	21	16	21
20	21	21	21	0	16	16	21	21	20	21	21	22	21
21	19	19	19	0	16	21	21	19	21	24	22	17	20
18	20	22	18	18	10	16	18	20	18	18	18	19	20
22	22	22	22	22	22	22	22	22	22	22	22	23	22
22	22	22	22	22	22	22	22	22	22	22	22	23	22
21	21	21	21	21	21	21	21	21	21	21	19	17	21
21	20	21	21	0	62	0	20	21	17	21	20	17	19
22	22	22	22	22	22	22	22	22	21	22	22	23	22
22	22	22	22	22	22	22	22	22	22	22	22	23	22
22	22	22	22	22	22	22	22	22	22	22	22	23	22
26	26	23	26	26	23	26	23	26	26	26	26	25	26
21	21	19	21	21	21	21	21	21	21	21	19	17	21
17	19	17	17	0	19	17	19	19	19	25	47	18	17
26	0	0	0	0	0	0	0	0	10	0	0	0	0
21	21	21	21	21	0	21	21	23	21	21	16	17	20
29	29	29	29	29	29	29	29	29	29	29	29	0	29
23	21	23	23	23	23	23	23	23	20	23	19	23	23
23	21	23	23	23	23	23	23	23	23	23	23	23	23
21	21	21	21	21	0	21	21	21	21	21	21	17	21
24	24	24	24	24	24	24	24	24	24	24	24	24	22
24	24	24	24	24	24	24	24	24	24	24	24	24	24
29	29	29	27	29	23	29	29	29	29	29	29	29	27
23	17	17	23	23	17	17	23	17	23	23	17	19	24
22	22	22	22	22	22	22	22	22	22	22	22	19	25
18	18	18	18	18	18	18	18	18	18	18	18	23	0
18	18	18	18	18	18	18	18	18	18	18	18	18	19
19	19	19	19	19	19	19	19	19	19	19	19	14	19
21	21	21	21	21	23	21	21	21	21	66	21	28	23
18	21	18	18	18	18	18	18	18	18	18	18	20	21
20	20	18	16	20	16	20	20	16	20	20	20	17	18
20	20	20	18	0	20	20	20	20	20	20	20	17	18
21	21	21	21	21	21	21	21	21	21	21	21	21	21
21	21	21	21	21	21	21	21	21	21	21	21	32	21
19	21	21	21	19	21	21	21	21	19	19	19	22	21
20	20	20	20	20	20	22	20	20	20	26	20	25	26
19	19	19	19	19	19	19	19	19	19	19	19	19	0
19	19	19	19	19	19	19	19	19	19	19	19	21	16
23	0	21	21	21	21	0	21	21	23	21	21	21	0
20	20	20	20	20	20	20	20	20	20	20	20	21	20
24	24	24	0	24	0	24	24	24	24	24	24	26	0
27	27	27	27	27	27	30	27	27	27	30	27	27	28
25	25	25	25	25	23	25	25	25	25	25	25	26	25
19	20	19	20	20	18	20	20	20	19	20	20	19	20
26	26	26	26	26	11	26	26	26	26	26	26	19	24
26	26	26	26	26	11	26	26	26	26	26	26	19	24
31	29	31	16	0	20	27	17	31	31	41	27	21	31
20	0	20	0	0	6	20	0	20	14	0	52	11	11
24	24	24	24	24	23	24	24	24	24	24	24	19	20
15	22	15	0	15	15	15	15	15	15	15	15	15	15
20	19	19	19	19	19	19	19	19	20	19	19	16	19
15	17	17	17	15	15	15	15	15	15	15	15	11	16
20	20	20	20	20	20	20	20	20	20	20	20	19	20
24	24	24	24	24	24	20	24	24	24	24	24	24	24
19	19	19	19	19	19	21	19	19	18	56	21	17	17
23	23	23	23	23	20	23	23	23	23	23	23	25	26
19	19	19	19	19	19	19	19	19	19	19	19	16	15
22	22	22	22	22	22	22	22	22	22	22	22	27	22
16	16	16	16	16	16	0	16	16	16	41	16	16	17
16	16	16	16	16	16	16	16	16	16	16	16	12	17
19	19	19	19	19	19	19	19	19	19	19	19	19	19
19	19	19	19	19	21	19	19	19	19	19	19	19	19
19	19	19	19	19	19	19	19	19	19	19	19	19	19
19	19	19	19	19	19	31	19	19	19	19	19	20	19
22	22	22	22	22	22	22	22	22	22	28	23	23	22
19	19	19	19	19	19	19	19	19	19	19	19	17	18
29	29	29	29	29	27	0	29	29	29	38	29	22	28
21	21	23	21	21	21	19	21	21	21	21	21	18	23
23	23	23	23	23	23	23	23	23	23	23	23	20	23
25	25	25	25	25	23	0	25	25	25	25	25	23	25
25	25	25	25	25	25	35	25	25	25	25	25	25	25
23	23	23	23	23	23	23	23	23	23	23	23	22	23
24	28	28	23	23	0	28	24	23	24	23	23	25	26
18	18	14	16	16	16	14	16	16	18	16	16	18	20
21	21	21	16	24	15	16	24	16	21	21	16	20	24
18	18	18	18	18	18	18	18	18	18	18	18	17	18
20	26	20	20	20	18	20	20	20	20	26	20	21	22
30	30	30	30	30	21	30	30	30	30	30	30	30	31
25	24	22	25	25	25	27	25	24	25	25	24	23	26
23	23	23	23	23	23	23	23	23	23	23	23	26	24
20	20	20	20	20	17	20	20	20	23	20	20	21	20
27	16	16	16	16	16	28	16	16	27	16	16	31	16
25	19	19	19	19	19	19	19	19	29	19	19	20	22
21	21	21	21	21	21	21	21	21	21	21	21	21	22
23	0	0	23	23	0	19	23	0	23	18	21	30	21
20	20	20	18	0	18	20	20	20	20	20	20	17	20
17	17	17	17	17	17	17	17	17	17	17	17	16	19
21	21	21	21	21	20	19	21	21	21	21	21	28	21
21	21	21	21	21	21	18	21	21	21	21	21	35	21
21	21	21	21	21	21	21	21	21	21	21	21	35	21
19	23	17	18	19	17	26	19	23	19	17	20	21	23
16	21	18	16	18	18	16	16	16	16	16	16	18	41
38	0	0	38	38	38	0	38	38	38	38	36	0	42
34	34	34	34	34	34	0	34	34	34	34	34	0	39
24	25	23	23	23	25	20	23	23	24	23	23	25	27
22	22	22	22	22	22	16	22	22	22	22	22	18	20
32	32	32	32	32	32	41	32	32	32	32	32	33	32
24	22	0	22	0	22	22	22	22	24	22	22	25	24
21	23	18	18	0	18	23	23	23	21	14	23	24	24
TP	1374	1391	1398	1513	1128	1141	1600	1543	1705	1410	1440	345	935
FN	500	483	476	361	746	733	274	331	169	464	434	1529	939
Sensitivity	0.733191	0.742263	0.745998	0.807364	0.601921	0.608858	0.853789	0.823372	0.909819	0.752401	0.76841	0.184098	0.498933
Specificity	0.970651	0.982924	0.98826	0.996265	0.917823	0.96318	0.96905	0.973319	0.8127	0.908751	0.925293	0.92476	0.888474
Accuracy	0.851921	0.862593	0.867129	0.901814	0.759872	0.786019	0.911419	0.898346	0.861259	0.830576	0.846852	0.554429	0.693703
MCC	0.724567	0.747146	0.756803	0.818362	0.547795	0.611725	0.82836	0.805802	0.72595	0.669385	0.702401	0.162021	0.420633
ALL
TP	1743	1760	1805	1892	1439	1318	2011	1955	2070	1803	1847	545	1180
FN	606	589	544	457	910	1031	338	394	279	546	502	1804	1169
TN	2274	2306	2317	2339	1934	2262	2266	2287	1900	2126	2160	2172	2119
FP	75	43	32	10	415	87	83	62	449	223	189	177	230
Sensitivity	0.742018	0.749255	0.768412	0.805449	0.612601	0.56109	0.856109	0.832269	0.881226	0.767561	0.786292	0.232014	0.502341
Specificity	0.968072	0.981694	0.986377	0.995743	0.823329	0.962963	0.964666	0.973606	0.808855	0.905066	0.91954	0.924649	0.902086
Accuracy	0.855045	0.865475	0.877395	0.900596	0.717965	0.762026	0.910387	0.902937	0.84504	0.836313	0.852916	0.578331	0.702214
MCC	0.728959	0.751533	0.773384	0.816105	0.445944	0.5723	0.825654	0.814047	0.691895	0.679077	0.712183	0.217198	0.441213

## Sheet: 2_Euk_N
No cleavage site	Philius	Phobius	PrediSi	RPSP	SigCleave	SigHMM	SignalP-NN	SignalP-HMM	Signal-Blast	Signal-CF	Signal-3L	SOSUIsignal	SPOCTOPUS
0	18	0	0	0	0	17	0	0	0	0	0	18	0
0	0	0	0	0	0	0	0	0	0	0	0	0	0
0	0	0	0	0	0	0	0	0	0	0	0	0	0
0	0	0	0	0	0	0	0	0	31	54	0	0	0
0	0	0	0	0	0	0	0	0	0	0	0	10	0
0	0	0	0	0	0	0	0	0	0	0	0	0	0
0	0	0	0	0	0	0	0	0	0	0	0	0	0
0	0	0	0	0	0	0	0	0	0	0	0	0	0
0	0	0	0	0	0	0	0	0	0	0	0	0	0
0	0	0	0	0	0	0	0	0	0	60	33	0	0
0	0	0	0	0	32	0	0	0	37	0	0	28	34
0	0	0	0	0	0	0	0	0	0	0	0	0	0
0	0	0	0	0	0	0	0	0	24	36	0	0	0
0	0	0	0	0	0	0	0	0	0	0	0	0	0
0	0	0	0	0	0	0	0	0	0	0	0	0	0
0	0	0	0	0	0	0	0	0	0	0	0	0	0
0	0	0	0	0	0	0	0	0	0	0	0	0	0
0	0	0	0	0	0	0	0	0	0	0	0	0	0
0	0	0	0	0	0	0	0	0	0	0	0	0	60
0	0	0	0	0	0	20	0	0	0	0	0	0	0
0	0	0	0	0	0	0	0	0	0	0	0	0	0
0	0	0	0	0	37	0	0	0	0	0	0	0	0
0	0	0	0	0	0	0	0	0	0	0	0	0	0
0	0	0	0	0	0	0	0	0	0	0	0	0	0
0	0	0	0	0	0	0	0	0	0	0	0	0	0
0	0	0	0	0	0	0	0	0	0	0	0	0	0
0	0	0	0	0	0	0	0	0	0	0	0	0	0
0	0	0	0	0	0	0	0	0	0	0	0	0	0
0	0	0	0	0	0	0	0	0	0	0	0	0	0
0	0	0	0	0	0	0	0	0	0	0	0	0	0
0	0	0	0	0	0	0	0	0	0	0	0	0	0
0	0	0	0	0	0	0	0	0	0	0	0	0	0
0	0	0	0	0	0	0	0	0	0	0	0	0	0
0	0	0	0	0	31	31	0	0	0	0	0	0	0
0	0	0	0	0	0	0	0	0	0	0	0	0	0
0	0	0	0	0	0	0	0	0	0	43	38	34	0
0	0	0	0	0	0	0	15	0	31	26	26	22	0
0	0	0	0	0	0	0	0	0	48	0	0	0	0
0	0	0	0	0	0	0	0	0	0	0	0	0	0
0	0	0	0	0	0	0	0	0	0	0	0	0	0
0	0	0	0	0	0	0	0	0	0	0	0	0	0
0	0	0	0	0	0	0	0	0	25	0	0	0	0
0	0	0	0	0	0	0	0	0	0	0	0	0	0
0	0	0	0	0	0	0	0	0	0	0	0	0	0
0	0	0	0	0	21	0	0	0	0	0	0	33	57
0	0	0	0	0	0	0	0	0	0	0	0	0	0
0	0	0	0	0	0	0	0	0	0	0	0	0	0
0	0	0	0	0	0	0	0	0	0	0	0	0	0
0	0	0	0	0	0	0	0	0	0	0	0	0	0
0	0	0	0	0	0	0	0	0	0	0	0	0	0
0	0	0	0	0	0	0	0	0	0	0	0	0	52
0	0	0	0	0	0	0	0	0	0	0	0	0	0
0	0	0	0	0	0	0	0	0	0	0	0	0	0
0	0	0	0	0	0	0	0	0	0	0	0	0	0
0	0	0	0	0	0	0	0	0	0	0	0	0	0
0	0	0	0	0	0	0	0	0	0	0	0	0	0
0	0	0	0	0	0	0	0	0	0	0	0	0	0
0	0	0	0	0	0	0	0	0	0	0	0	0	54
0	0	0	0	0	0	0	0	0	0	0	0	0	0
0	0	0	0	0	0	0	0	0	0	0	0	0	0
0	0	0	0	0	0	0	0	0	28	40	0	0	59
0	0	0	0	0	0	0	0	0	33	44	46	0	55
0	0	0	0	0	0	0	0	0	0	0	0	0	0
0	0	0	0	0	0	0	0	0	16	0	0	0	0
0	0	0	0	0	0	0	0	0	0	0	0	0	0
0	0	0	0	0	0	0	0	0	0	0	0	0	0
0	0	0	0	0	0	0	0	0	0	0	0	0	0
0	0	0	0	0	0	0	0	0	0	0	0	0	0
0	0	0	0	0	0	0	0	0	0	0	0	0	0
0	0	0	0	0	0	0	0	0	0	0	0	0	0
0	0	0	0	0	0	0	0	0	0	0	0	10	0
0	0	0	0	0	0	0	0	0	0	0	0	17	0
0	0	0	0	0	0	0	0	0	0	0	13	17	0
0	0	0	0	0	0	0	16	0	0	0	0	0	0
0	0	0	0	0	0	0	0	0	0	0	0	0	0
0	0	0	0	0	59	0	0	0	0	12	0	10	0
0	0	0	0	0	0	0	0	0	0	0	0	0	0
0	0	0	0	0	0	0	0	0	0	0	0	0	0
0	0	0	0	0	0	0	0	0	0	0	0	0	46
0	0	0	0	0	0	0	0	0	0	0	0	0	0
0	0	0	0	0	0	0	0	0	0	0	0	0	0
0	0	0	0	0	0	0	0	0	36	0	0	0	54
0	0	0	0	0	0	0	0	0	0	0	0	0	0
0	0	0	0	0	0	0	0	0	0	0	0	0	0
0	26	0	0	0	0	0	24	24	41	0	0	33	35
0	0	0	0	0	0	0	0	0	0	0	0	0	52
0	0	0	0	0	0	0	0	0	0	0	0	0	0
0	0	0	0	0	0	0	0	0	18	0	0	0	0
0	0	0	0	0	0	0	0	0	0	0	0	0	0
0	0	0	0	0	0	0	0	0	48	0	0	0	0
0	0	0	0	0	0	0	0	0	0	0	0	0	0
0	0	0	0	0	0	0	0	0	0	0	0	0	0
0	0	0	0	0	0	0	0	0	0	0	0	0	0
0	0	0	57	0	57	0	0	0	0	0	0	0	0
0	0	0	0	0	0	0	0	0	0	0	0	0	0
0	0	0	0	0	0	0	0	0	0	0	0	0	0
0	0	0	0	0	0	0	0	0	0	0	0	0	0
0	0	0	0	0	0	0	0	0	15	0	0	0	50
0	0	0	0	0	0	0	0	0	28	0	0	0	0
0	0	0	0	0	0	0	0	0	41	0	0	0	0
0	0	0	0	0	0	0	0	0	41	0	0	0	0
0	0	0	0	0	0	0	0	0	6	0	0	0	0
0	0	0	0	0	0	0	0	0	0	0	0	0	0
0	0	0	0	0	0	0	0	0	0	0	0	0	0
0	0	0	0	0	0	0	0	0	0	0	0	0	0
0	0	0	0	0	0	0	0	0	0	0	0	11	0
0	0	0	0	0	0	0	0	0	0	0	0	0	0
0	0	0	0	0	0	0	0	0	0	0	0	0	0
0	0	0	0	0	0	0	0	0	0	0	0	0	0
0	0	0	0	0	0	0	0	0	0	0	0	0	0
0	0	0	0	0	0	0	0	0	23	0	0	0	0
0	0	0	0	0	0	0	0	0	0	0	0	0	0
0	0	0	0	0	2	0	0	0	0	0	0	0	0
0	0	0	0	0	0	0	0	0	0	0	0	0	0
0	0	0	0	0	0	0	0	0	0	0	0	0	0
0	0	0	0	0	0	0	0	0	0	0	0	0	0
0	21	0	0	0	0	0	21	21	10	0	21	23	0
0	0	0	0	0	45	0	0	0	0	0	0	0	0
0	0	0	0	0	0	0	0	0	0	0	0	0	0
0	0	0	0	0	0	0	0	0	0	0	0	0	0
0	0	0	0	0	0	0	0	0	0	0	0	0	0
0	0	0	0	0	0	0	0	0	0	0	0	0	0
0	0	0	0	0	0	0	0	0	0	0	0	0	0
0	0	0	0	0	0	0	0	0	0	0	0	0	31
0	0	0	0	0	0	0	0	0	0	0	0	0	0
0	0	0	0	0	0	0	0	0	0	0	0	0	0
0	0	0	0	0	0	0	0	0	0	0	0	0	0
0	0	0	0	0	0	0	0	0	41	50	55	0	0
0	0	0	0	0	0	17	0	0	0	0	0	0	0
0	0	0	0	0	0	0	0	0	0	0	0	0	55
0	0	0	0	0	0	0	0	0	0	0	0	0	0
0	0	0	0	0	0	0	0	0	0	0	0	0	0
0	0	0	0	0	0	0	0	0	0	0	0	0	33
0	0	0	0	0	59	0	0	0	10	0	0	0	0
0	0	0	0	0	0	0	0	0	0	0	0	0	0
0	0	0	0	0	0	0	0	0	0	0	0	0	0
0	0	0	0	0	0	0	0	0	0	0	0	0	0
0	0	0	0	0	0	0	0	0	57	27	0	0	0
0	0	0	0	0	0	0	0	0	0	0	0	0	0
0	0	0	0	0	0	0	0	0	0	0	0	0	0
0	0	0	0	0	0	0	0	0	0	0	0	0	0
0	0	0	0	0	0	0	0	0	0	0	0	0	0
0	0	0	0	0	20	0	0	0	0	0	0	0	0
0	0	0	0	0	0	0	0	0	0	0	0	0	0
0	0	0	0	0	0	0	0	0	0	0	0	0	0
0	0	0	0	0	0	0	0	0	15	0	0	16	0
0	0	0	0	0	0	0	0	0	0	0	0	0	0
0	0	0	0	0	0	0	0	0	0	0	0	0	0
0	0	0	0	0	0	0	0	0	43	0	0	0	0
0	0	0	0	0	0	0	0	0	0	0	0	0	0
0	0	0	0	0	0	0	0	0	0	0	55	0	0
0	0	0	0	0	0	0	0	0	0	0	0	0	0
0	0	0	0	0	0	0	0	0	0	0	31	14	0
0	0	0	0	0	0	0	0	0	0	0	0	0	59
0	0	0	0	0	0	0	0	0	0	0	0	0	0
0	0	0	0	0	0	0	0	0	63	0	0	0	0
0	0	0	0	0	0	0	0	0	0	0	0	0	0
0	0	0	0	0	0	0	0	0	0	0	0	0	0
0	0	0	0	0	0	0	0	0	14	0	0	0	58
0	0	0	0	0	0	0	0	0	0	0	0	0	0
0	0	0	0	0	0	0	0	0	0	0	0	0	59
0	0	0	0	0	0	0	0	0	0	0	0	0	0
0	0	0	0	0	0	0	0	0	0	0	0	0	0
0	0	0	0	0	0	0	0	0	0	0	0	0	0
0	0	0	0	0	0	0	0	0	0	0	0	0	0
0	0	0	0	0	0	0	0	0	0	0	0	0	0
0	0	0	0	0	0	0	0	0	31	0	0	26	0
0	0	0	0	0	0	0	0	0	0	40	0	0	0
0	0	0	0	0	0	0	0	0	0	0	0	0	0
0	0	0	0	0	27	27	0	0	30	0	0	0	27
0	0	0	0	0	27	0	0	0	27	0	0	0	0
0	0	0	0	0	0	0	0	0	0	0	0	0	0
0	0	0	0	0	0	0	0	0	0	0	0	0	0
0	0	0	0	0	0	22	0	0	0	0	0	0	44
0	0	0	0	0	0	0	0	0	33	0	0	0	0
0	0	0	0	0	0	0	0	0	0	0	0	0	0
0	0	0	0	0	0	0	0	0	0	0	0	0	0
0	0	0	0	0	0	0	0	0	0	0	0	0	0
0	0	0	0	0	0	0	0	0	0	0	0	0	0
0	0	0	0	0	0	0	0	0	0	0	0	0	0
0	0	0	0	0	0	0	0	0	18	0	0	0	0
0	0	0	0	0	0	0	0	0	0	0	0	0	0
0	0	0	0	0	0	0	0	0	0	0	0	0	55
0	0	0	0	0	0	0	0	0	37	0	0	0	0
0	0	0	38	38	0	0	38	0	0	38	0	0	0
0	0	0	0	0	0	0	0	0	0	0	0	0	0
0	0	0	29	29	29	0	29	29	34	34	22	30	0
0	0	0	0	0	0	0	0	0	0	0	0	0	0
0	0	0	0	0	53	0	0	0	0	0	0	0	0
0	0	0	0	0	0	0	0	0	0	0	0	0	0
0	0	0	0	0	0	0	0	0	0	16	0	0	0
0	0	0	0	0	0	0	0	0	0	0	0	0	0
0	0	0	0	0	32	0	0	0	0	0	0	0	0
0	0	0	0	0	0	0	0	0	0	0	0	0	0
0	0	0	0	0	0	0	0	0	0	0	0	0	0
0	0	0	0	0	0	0	0	0	0	47	0	0	0
0	0	0	0	0	0	0	0	0	0	0	0	16	0
0	0	0	0	0	0	0	0	0	0	0	0	0	0
0	0	0	0	0	0	0	0	0	0	0	0	0	0
0	0	0	0	0	0	0	0	0	0	0	0	0	0
0	0	0	57	0	57	0	0	0	0	57	51	0	0
0	0	0	0	0	31	0	0	0	0	0	0	0	0
0	0	0	0	49	37	0	37	50	32	49	37	0	50
0	0	0	0	0	0	0	0	0	0	0	0	0	0
0	0	0	0	0	0	0	0	0	0	0	0	0	0
0	0	0	0	0	0	0	0	0	0	0	0	0	0
0	0	0	0	0	0	0	0	0	0	0	0	0	0
0	0	0	0	0	0	0	0	0	0	0	0	0	0
0	0	0	0	0	0	0	0	0	0	0	0	0	0
0	0	0	0	0	0	0	0	0	0	0	0	0	0
0	0	0	0	0	0	0	0	0	0	0	0	0	0
0	0	0	0	0	0	0	0	0	0	0	0	0	0
0	25	0	0	0	25	0	0	0	56	0	0	0	25
0	0	0	0	0	0	0	0	0	0	0	0	0	0
0	0	0	0	0	0	0	0	0	0	0	0	0	0
0	0	0	0	0	0	0	0	0	55	0	0	0	0
0	0	0	0	0	0	0	0	0	0	0	0	0	0
0	0	0	0	0	0	0	0	0	0	0	0	0	0
0	0	0	0	0	0	0	0	0	0	0	0	0	0
0	0	0	0	0	0	0	0	0	0	56	0	0	0
0	0	0	0	0	0	0	0	0	0	0	0	0	0
0	0	0	0	0	0	0	0	0	0	0	0	0	0
0	0	19	0	0	0	0	0	0	0	25	0	0	0
0	0	0	0	0	0	0	0	0	0	0	0	0	0
0	0	0	0	0	0	0	0	0	0	0	0	0	0
0	0	0	0	0	0	0	0	0	0	0	0	0	0
0	0	0	0	0	0	0	0	0	0	0	0	0	33
0	0	0	0	0	0	0	0	0	0	0	0	0	0
0	0	0	0	0	0	0	0	0	55	0	0	0	0
0	0	0	0	0	0	0	0	0	0	0	0	0	0
0	0	0	0	0	0	0	0	0	0	40	40	18	0
0	0	0	0	0	0	27	0	0	0	0	0	0	0
0	0	0	0	0	0	0	0	0	45	49	43	0	0
0	0	0	0	0	0	0	0	0	0	0	0	0	0
0	0	0	0	0	0	0	0	0	0	0	0	0	0
0	0	0	0	0	0	0	0	0	0	0	0	0	0
0	26	0	26	0	26	27	0	26	26	0	0	27	26
0	0	0	0	0	0	0	0	0	0	0	0	0	0
0	0	0	0	0	0	0	0	0	0	0	0	0	0
0	0	0	0	0	0	30	0	0	20	17	0	0	27
0	0	0	0	0	0	0	0	0	0	0	0	0	0
0	0	0	0	0	0	28	0	0	35	26	0	0	0
0	0	0	0	0	0	0	0	0	0	0	0	0	0
0	0	0	0	0	0	15	15	15	0	0	15	15	15
0	0	0	0	0	0	0	0	0	0	0	0	0	0
0	0	0	0	0	0	0	0	0	0	0	0	0	0
0	0	0	0	0	0	0	0	0	0	0	0	0	0
0	0	0	0	0	0	0	0	0	0	0	0	0	0
0	0	0	0	0	0	0	0	0	0	0	0	0	0
0	0	0	0	0	0	0	0	0	0	0	47	0	0
0	0	0	0	0	0	0	0	0	0	0	0	0	0
0	0	0	0	0	0	0	0	0	0	0	0	0	0
0	0	0	0	0	0	0	0	0	0	0	0	0	53
0	0	0	49	0	49	49	0	0	0	49	49	0	0
0	0	0	0	0	0	0	0	0	32	0	0	0	0
0	0	0	0	0	0	0	0	0	0	0	0	0	0
0	0	0	0	0	40	0	0	0	0	0	0	0	0
0	0	0	0	0	0	0	0	0	0	0	0	0	0
0	0	0	0	0	0	0	0	0	0	0	0	30	0
0	0	0	0	0	0	0	0	0	0	0	0	0	0
0	0	0	0	0	35	0	0	0	0	0	0	0	0
0	0	0	0	0	0	0	0	0	0	0	0	0	0
0	0	0	0	0	0	0	0	0	0	0	0	0	0
0	0	0	0	0	0	0	0	0	0	0	0	0	0
0	0	0	0	0	0	0	0	0	0	0	0	0	0
0	0	0	0	0	0	0	0	0	0	0	15	13	0
0	0	0	0	0	0	0	18	0	0	12	59	22	0
0	0	0	0	0	0	0	0	0	0	0	0	0	0
0	0	0	0	0	0	0	0	0	0	0	17	0	0
0	0	0	0	0	0	0	0	0	0	0	0	0	0
0	0	0	0	0	55	0	0	0	0	0	0	0	0
0	0	0	0	0	0	0	0	0	0	0	0	0	0
0	0	0	0	0	0	0	0	0	0	0	0	0	0
0	0	0	0	0	0	0	0	0	0	24	0	16	0
0	0	0	0	0	0	0	0	0	0	0	0	0	0
0	0	0	0	0	0	0	0	0	0	0	0	0	0
0	0	0	0	0	0	0	0	0	0	0	0	0	0
0	0	0	0	0	0	0	0	0	0	0	0	0	0
0	0	0	0	0	0	0	0	0	0	0	0	0	0
0	0	0	0	0	0	0	0	0	0	0	0	0	0
0	0	0	0	0	0	0	0	0	35	0	0	30	0
0	0	0	0	0	40	0	0	0	9	0	0	0	0
0	0	0	0	0	0	0	0	0	0	0	0	0	0
0	0	0	0	0	0	0	0	0	0	0	0	0	0
0	0	0	0	0	0	0	0	0	0	12	13	0	0
0	0	0	0	0	0	0	0	0	0	0	0	0	0
0	0	0	0	0	0	0	0	0	0	0	0	0	0
0	0	0	0	0	0	0	0	0	0	0	0	0	0
0	0	0	0	0	0	0	0	0	0	0	0	0	36
0	0	0	0	0	0	0	0	0	16	0	0	0	0
0	0	0	0	0	0	0	0	0	0	0	0	0	0
0	0	0	0	0	0	0	0	0	0	0	0	0	0
0	0	0	0	0	0	0	0	0	0	0	0	0	0
0	0	0	0	0	0	0	0	0	0	0	0	0	0
0	0	0	0	0	0	0	0	0	0	0	30	0	0
0	0	0	0	0	0	0	0	0	0	0	0	0	0
0	0	0	0	0	0	0	0	0	0	0	0	0	0
0	0	0	0	0	0	0	0	0	0	0	0	0	0
0	0	0	0	0	0	0	0	0	0	18	0	27	0
0	0	0	0	0	0	0	0	0	0	0	0	0	0
0	0	0	0	0	0	0	0	0	0	0	0	0	0
0	0	0	0	0	0	0	0	0	0	0	0	0	0
0	0	0	0	0	0	0	0	0	0	0	0	0	0
0	0	0	0	0	0	0	0	0	29	55	0	0	0
0	0	0	0	0	0	0	0	0	12	0	0	0	0
0	0	0	0	0	0	0	0	0	0	0	0	0	0
0	0	0	0	0	0	0	0	0	0	0	0	0	0
0	0	0	0	0	0	0	0	0	0	0	19	0	0
0	0	0	0	0	0	0	0	0	0	16	0	0	0
0	0	0	0	0	0	0	0	0	0	0	0	0	0
0	0	0	0	0	0	0	0	0	0	0	0	0	0
0	0	0	0	0	0	0	0	0	0	0	0	0	0
0	0	0	0	0	0	0	0	0	0	0	0	0	0
0	0	0	0	0	0	0	0	0	6	0	0	0	0
0	0	0	0	0	0	0	0	0	15	0	0	0	0
0	0	0	0	0	0	0	0	0	0	0	0	0	0
0	0	0	0	0	0	0	0	0	0	53	59	0	0
0	0	0	0	0	17	0	0	17	17	17	40	17	0
0	0	0	0	0	0	0	0	0	18	0	0	0	0
0	0	0	0	0	0	0	0	0	0	0	0	0	0
0	0	0	0	0	66	0	0	0	0	66	0	0	0
0	0	0	0	0	0	0	0	0	0	0	0	0	0
0	0	0	0	0	0	0	0	0	0	0	0	0	0
0	0	0	0	0	0	0	0	0	0	0	0	20	0
0	0	0	0	0	0	0	0	0	0	0	0	0	0
0	0	0	0	0	0	0	0	0	0	0	0	0	0
0	0	0	0	0	0	0	0	0	38	0	0	0	0
0	0	0	0	0	0	0	0	0	0	0	0	0	0
0	0	0	0	0	0	0	0	0	38	0	0	17	0
0	0	0	0	0	0	0	0	0	38	0	0	0	0
0	0	0	0	0	0	0	0	0	0	0	0	0	29
0	0	0	0	0	0	0	0	0	25	0	0	0	0
0	0	0	0	0	0	0	20	0	0	44	17	16	14
0	0	0	0	0	0	0	0	0	0	0	0	0	0
0	0	0	0	0	0	0	0	0	0	0	0	0	0
0	0	0	0	0	0	0	0	0	0	0	0	0	60
0	0	0	0	0	0	0	0	0	0	0	0	0	0
0	0	19	0	0	0	0	0	0	25	0	0	0	46
0	0	0	0	0	0	0	0	0	0	0	0	0	0
0	0	0	0	0	0	0	0	0	0	0	0	0	0
0	0	0	0	0	0	0	0	0	0	0	0	0	0
0	0	0	0	0	0	0	0	0	0	0	0	0	0
0	0	0	0	0	0	0	0	0	0	0	0	0	0
0	0	0	0	0	0	0	0	0	0	0	0	0	0
0	24	0	0	0	58	31	31	24	27	58	31	23	26
0	0	0	0	0	0	0	0	0	0	0	0	0	0
0	0	0	0	0	14	0	0	0	0	0	0	0	0
0	0	0	0	0	0	0	0	0	0	0	0	0	41
0	0	0	0	0	0	0	0	0	0	0	0	0	0
0	0	0	0	0	0	0	0	0	29	56	0	0	0
0	0	0	0	0	0	0	0	0	0	0	0	0	0
0	0	0	0	0	0	0	0	0	0	0	0	0	0
0	0	0	0	0	0	0	0	0	0	0	0	0	0
0	0	0	0	0	0	0	0	0	0	0	0	0	0
0	0	0	0	0	0	0	0	0	0	50	0	11	5
0	0	0	0	0	0	0	0	0	49	0	34	0	0
0	0	0	0	0	0	0	0	0	0	0	0	0	0
0	0	0	0	0	0	0	0	0	0	0	0	0	0
0	0	0	0	0	0	0	0	0	0	0	0	23	0
0	0	0	0	0	0	0	0	0	24	0	0	0	0
0	0	0	0	0	0	0	0	0	32	0	0	0	0
0	0	0	0	0	6	0	25	0	43	36	36	11	0
0	0	0	0	0	0	0	0	0	0	0	0	0	0
0	0	0	0	0	0	0	0	0	0	0	0	0	0
0	0	0	0	0	0	0	0	0	0	0	0	0	0
0	0	0	0	0	0	0	31	0	0	0	0	10	0
0	0	0	0	0	0	0	0	0	24	0	0	0	0
0	0	0	0	0	60	0	0	0	34	0	0	0	0
0	0	0	0	0	0	0	0	0	0	0	0	0	0
0	0	0	0	0	0	0	0	0	29	0	0	0	0
0	0	0	0	0	0	0	0	0	0	0	0	0	0
0	0	0	0	0	0	0	0	0	0	0	0	0	0
0	0	0	0	0	0	0	0	0	26	0	0	0	0
0	0	0	0	0	0	0	0	0	0	65	59	0	0
0	0	0	0	0	0	0	0	0	0	0	0	0	57
0	19	0	0	0	19	0	0	19	21	19	0	15	43
0	0	0	0	0	0	61	0	0	0	0	0	0	0
0	0	0	0	0	0	0	0	0	0	0	0	0	0
0	0	0	0	0	0	0	0	0	25	0	0	0	0
0	0	0	0	0	0	0	0	0	0	0	0	0	0
0	0	0	0	0	0	0	0	0	21	0	0	0	0
0	0	0	0	0	0	0	0	0	0	0	0	0	0
0	0	0	0	0	0	0	0	0	0	0	0	17	0
0	0	0	0	0	0	0	0	0	0	0	0	0	0
0	0	0	0	0	0	0	0	0	0	0	0	0	0
0	0	0	0	0	0	0	0	0	0	0	0	0	0
0	0	17	0	0	0	0	0	0	0	0	0	0	0
0	0	0	0	0	65	0	0	0	0	0	0	0	0
0	0	0	0	0	0	0	0	0	0	0	0	0	40
0	0	0	0	0	0	0	0	0	0	0	0	0	0
0	0	0	0	0	38	0	0	0	0	0	0	21	0
0	0	0	0	0	0	0	0	0	0	0	0	0	0
0	0	0	0	0	0	0	0	0	0	0	0	0	0
0	0	0	0	0	0	0	0	0	0	18	13	13	0
0	0	0	0	0	0	0	0	0	0	0	0	0	0
0	0	0	0	0	0	0	0	0	0	0	0	0	0
0	0	0	0	0	0	0	0	0	0	0	0	0	0
0	0	0	0	0	0	0	0	0	0	65	0	0	0
0	0	0	0	0	0	0	0	0	0	0	0	0	0
0	0	0	0	0	0	0	0	0	0	0	0	0	0
0	0	0	0	0	0	0	0	0	0	0	0	0	0
0	0	0	0	0	0	0	0	0	0	0	0	0	0
0	0	0	0	0	0	0	0	0	0	0	0	0	0
0	0	0	0	0	0	0	0	0	41	0	0	0	0
0	0	0	0	0	0	0	0	0	33	42	0	0	0
0	0	0	0	0	0	0	0	0	0	0	0	0	0
0	0	0	0	0	0	0	0	0	0	0	0	0	0
0	0	0	0	0	0	0	0	0	0	38	0	0	0
0	0	0	0	0	0	0	0	0	0	0	0	0	0
0	0	0	0	0	0	0	0	0	66	0	0	0	0
0	0	0	0	0	0	0	0	0	0	0	0	0	0
0	0	0	0	0	0	0	0	0	0	0	0	0	0
0	0	0	0	0	0	0	0	0	39	0	0	0	0
0	0	0	0	0	0	0	0	0	28	0	0	0	0
0	0	0	0	0	0	0	0	0	36	0	0	21	19
0	0	0	0	0	0	0	0	0	49	0	0	0	0
0	0	0	0	0	0	0	0	0	20	0	0	0	0
0	0	0	0	0	0	0	0	0	0	0	0	0	0
0	0	0	0	0	0	0	0	0	0	0	0	0	0
0	0	0	0	0	0	0	0	0	0	0	0	0	0
0	0	0	0	0	0	0	0	0	0	0	0	0	0
0	0	0	0	0	0	0	0	0	0	0	0	0	0
0	0	0	0	0	0	0	0	0	0	0	0	0	0
0	0	0	0	0	0	0	0	0	0	0	0	0	0
0	0	0	0	0	0	0	0	0	0	0	0	0	0
0	0	0	0	0	0	0	0	0	0	0	0	0	0
0	0	0	0	0	0	0	0	0	0	0	0	0	0
0	0	0	0	0	0	0	0	0	0	0	23	0	0
0	0	0	0	0	0	0	0	0	0	0	0	0	0
0	0	0	0	0	0	39	0	0	40	0	0	0	0
0	0	0	0	0	0	0	0	0	0	0	0	0	0
0	0	0	0	0	0	0	0	0	0	0	0	11	0
0	0	0	0	0	0	0	0	0	0	0	0	0	0
0	0	0	0	0	0	0	0	0	0	0	0	0	0
0	0	0	0	0	0	0	0	0	19	0	0	0	55
0	0	0	0	0	0	0	0	0	0	0	0	0	0
0	0	15	0	0	0	0	0	0	0	0	0	0	0
0	0	0	0	0	0	0	0	0	0	0	0	0	0
0	0	0	0	0	0	0	0	0	0	0	0	0	0
0	0	0	0	0	0	0	0	0	45	0	0	0	0
0	0	0	0	0	0	0	0	0	0	0	0	0	0
0	0	0	0	0	0	0	0	0	0	0	0	0	0
0	0	0	0	0	0	0	0	0	0	0	0	0	0
0	0	0	0	0	36	0	0	0	0	0	0	0	0
0	0	0	0	0	0	0	0	0	0	0	0	0	0
0	0	0	0	0	0	0	0	0	0	0	14	0	0
0	0	0	0	0	0	0	0	0	0	0	0	12	0
0	0	0	0	0	0	0	0	0	0	0	0	0	0
0	0	0	0	0	0	0	0	0	0	0	0	0	0
0	27	0	27	0	20	30	0	20	22	0	0	27	45
0	0	0	48	0	48	0	0	0	0	0	0	0	0
0	0	0	0	0	0	0	0	0	0	0	0	18	0
0	0	0	0	0	0	0	0	0	14	0	0	0	0
0	0	0	0	0	0	0	0	0	0	0	0	0	0
0	0	0	0	0	0	0	0	0	31	0	0	0	0
0	0	0	0	0	0	0	0	0	0	0	0	0	0
0	0	0	0	0	0	0	0	0	27	33	0	29	35
0	0	0	0	0	0	0	0	0	0	0	0	0	32
0	0	0	0	0	0	0	0	0	0	0	0	0	0
0	0	0	0	0	0	0	0	0	0	0	54	0	0
0	0	0	0	0	0	0	0	0	0	0	0	0	0
0	0	0	0	0	0	0	0	0	31	0	0	0	0
0	0	16	0	0	0	0	0	0	0	0	0	0	0
0	0	0	0	0	0	0	0	0	35	0	0	0	0
0	0	0	0	0	0	0	0	0	0	0	0	0	0
0	0	0	0	0	0	0	0	0	0	0	0	0	0
0	0	0	0	0	0	0	0	0	0	0	53	0	0
0	0	0	0	0	0	0	0	0	0	0	0	0	44
0	0	0	0	0	0	0	0	0	69	0	0	0	0
0	0	0	0	0	0	0	0	0	0	0	0	21	0
0	0	0	0	0	0	0	0	0	0	0	0	0	0
0	0	0	0	0	28	0	22	0	32	0	22	28	0
0	0	0	0	0	0	0	0	0	0	0	0	0	60
0	0	0	0	0	0	0	0	0	0	0	0	0	0
0	0	0	0	0	62	0	0	0	16	0	0	0	0
0	0	0	0	0	0	0	0	0	0	62	0	0	0
0	0	0	0	0	0	0	0	0	38	0	0	0	0
0	0	16	0	0	0	0	0	0	0	0	0	25	0
0	0	0	0	0	0	0	0	0	0	0	0	0	0
0	0	0	0	0	0	63	0	0	0	0	0	0	56
0	27	0	0	0	0	0	0	24	0	0	0	0	54
0	0	0	0	0	0	0	0	0	0	0	0	0	0
0	0	0	0	0	0	0	0	0	0	0	0	0	0
0	0	0	0	0	0	0	0	0	0	0	0	0	0
0	0	0	0	0	0	0	0	0	0	0	0	0	0
0	0	0	0	0	0	0	0	0	0	0	0	0	0
0	0	0	0	0	0	0	0	0	0	0	0	0	0
0	0	0	0	0	0	0	0	0	0	0	25	0	24
0	0	0	0	0	0	70	0	0	0	0	0	0	0
0	0	0	0	0	0	0	0	0	21	0	0	0	0
0	0	0	0	0	0	0	0	0	0	0	0	0	0
0	0	0	0	0	0	0	0	0	0	0	0	0	0
0	0	0	0	0	0	0	0	0	0	0	0	0	0
0	0	17	0	0	0	0	0	0	0	0	0	0	0
0	20	0	0	0	20	0	0	20	0	20	0	18	0
0	35	0	0	0	60	14	0	35	22	60	0	0	0
0	21	0	0	0	0	0	0	0	0	0	0	0	0
0	0	0	0	0	0	0	0	0	0	0	0	22	0
0	0	0	0	0	54	0	0	0	31	0	40	0	60
0	0	0	0	0	0	0	0	0	0	0	50	0	0
0	0	0	0	0	0	0	0	0	0	0	0	7	0
0	0	0	0	0	0	0	0	0	0	0	0	0	0
0	0	0	0	0	0	0	0	0	0	0	0	0	0
0	0	0	0	0	0	0	0	0	0	0	0	0	0
0	0	0	0	0	47	0	0	0	12	8	0	0	0
0	0	0	0	0	0	0	0	0	0	0	0	0	0
0	0	13	0	0	0	0	0	0	0	0	0	0	0
0	0	0	0	0	0	0	0	0	0	0	0	0	0
0	0	0	0	0	0	0	0	0	0	0	0	0	0
0	0	0	0	0	0	0	0	0	0	0	0	0	0
0	0	0	0	0	0	0	0	0	0	0	0	0	58
0	0	0	0	0	0	0	0	0	0	0	0	0	0
0	0	0	0	0	0	0	0	0	0	0	0	0	0
0	0	0	0	0	0	0	0	0	27	0	0	0	0
0	0	0	0	0	0	0	0	0	0	0	0	0	0
0	0	0	0	0	0	0	0	0	0	0	0	0	0
0	0	0	0	0	32	0	0	0	29	32	32	0	0
0	0	0	0	0	0	0	0	0	0	0	47	0	56
0	0	0	0	0	0	0	0	0	0	0	0	0	0
0	0	0	0	0	51	0	0	0	0	0	0	0	0
0	0	0	0	0	0	0	0	0	0	0	0	0	0
0	0	0	0	0	0	0	0	0	0	0	0	0	0
0	0	0	0	0	0	0	0	0	0	0	0	0	54
0	0	0	0	0	0	0	0	0	0	0	0	0	0
0	0	0	0	0	0	0	0	0	0	0	0	26	0
0	0	0	0	0	0	0	0	0	0	0	0	0	0
0	0	0	0	0	0	0	0	0	0	0	0	0	0
0	0	0	0	0	0	0	0	0	0	0	0	0	50
0	0	0	0	0	0	0	0	0	6	0	0	0	0
0	0	0	0	0	0	0	0	0	0	0	0	0	0
0	0	0	0	0	0	0	0	0	20	0	0	0	0
0	0	0	0	0	0	0	0	0	0	0	0	0	54
0	19	0	0	0	0	0	0	0	0	23	23	15	0
0	0	0	0	0	0	0	0	0	0	0	0	0	0
0	0	0	0	0	0	0	0	0	0	0	0	35	0
0	0	0	0	0	0	0	0	0	0	0	0	0	0
0	0	0	0	0	0	0	0	0	0	0	0	0	0
0	0	0	0	0	0	0	0	0	0	0	0	0	0
0	0	0	0	0	0	0	0	0	0	0	0	0	0
0	0	0	0	0	0	0	0	0	0	0	0	0	0
0	0	0	0	0	0	0	0	0	0	0	0	0	0
0	0	0	0	0	0	0	0	0	0	0	0	0	0
0	0	0	0	0	0	0	0	0	0	0	0	0	0
0	0	0	0	0	0	0	0	0	0	0	0	0	0
0	0	0	0	0	0	0	0	0	0	0	0	0	0
0	0	0	0	0	0	0	0	0	13	0	0	0	0
0	0	0	0	0	0	0	0	0	0	0	0	0	0
0	0	0	0	0	0	0	0	0	0	0	0	0	0
0	0	0	0	0	0	0	0	0	0	0	0	0	0
0	0	0	0	0	0	0	0	0	0	0	0	0	0
0	0	0	0	0	0	0	0	0	22	0	0	0	0
0	0	0	0	0	0	0	0	0	0	0	0	0	0
0	0	0	0	0	0	0	0	0	0	0	0	0	0
0	22	0	0	0	0	24	0	0	0	24	0	15	0
0	0	0	0	0	0	0	0	0	0	0	0	0	0
0	0	0	0	0	0	0	0	0	0	43	0	0	0
0	0	0	0	0	0	0	0	0	0	0	0	0	0
0	0	0	0	0	0	0	0	0	0	0	0	0	0
0	0	0	0	0	0	0	0	0	0	0	0	0	0
0	0	0	0	0	0	0	0	0	0	0	0	0	0
0	0	0	0	0	0	29	0	0	28	0	0	0	0
0	0	0	0	0	0	0	0	0	0	0	0	0	0
0	0	0	0	0	0	0	0	0	0	0	0	0	0
0	0	0	0	0	0	0	0	0	0	0	0	0	42
0	0	0	0	0	0	0	0	0	0	67	0	13	0
0	0	0	0	0	0	0	0	0	0	0	0	0	0
0	0	0	0	0	0	0	0	0	17	0	0	0	0
0	0	0	0	0	0	0	0	0	0	0	0	0	0
0	0	0	0	0	0	0	0	0	0	0	0	0	0
0	0	0	0	0	0	0	0	0	0	0	0	0	0
0	0	0	0	0	0	0	0	0	0	0	0	0	0
0	0	0	0	0	0	0	0	0	0	0	0	0	0
0	0	0	0	0	0	0	0	0	0	0	0	0	0
0	0	0	0	0	0	0	0	0	0	0	0	0	0
0	0	0	0	0	0	0	0	0	37	0	0	0	0
0	0	0	0	0	0	0	0	0	0	0	0	0	0
0	0	0	0	0	0	0	0	0	0	0	0	0	0
0	0	0	0	0	0	0	0	0	29	0	0	0	0
0	0	0	0	0	0	0	0	0	0	0	0	0	0
0	0	0	0	0	0	0	0	0	0	0	0	0	0
0	0	0	0	0	0	0	0	0	0	0	0	0	0
0	0	0	0	0	0	0	0	0	0	0	0	0	0
0	0	0	0	0	0	0	0	0	0	0	0	0	0
0	0	0	0	0	0	0	0	0	0	49	0	0	0
0	0	0	0	0	0	0	0	0	0	0	0	0	0
0	0	0	0	0	0	0	0	0	0	0	0	0	0
0	0	0	0	0	0	0	0	0	0	0	0	0	0
0	0	0	0	0	0	0	0	0	0	0	0	0	55
0	0	0	0	0	0	0	0	0	0	38	36	0	0
0	0	0	0	0	0	0	0	0	0	0	0	28	0
0	0	0	0	0	0	0	0	0	27	0	0	0	0
0	0	0	0	0	0	0	0	0	0	0	0	0	0
0	0	0	0	0	0	0	0	0	0	0	0	0	0
0	0	32	0	0	0	0	0	0	0	0	0	0	48
0	0	0	0	0	57	0	0	0	0	0	0	0	0
0	0	0	0	0	0	0	0	0	27	0	0	0	0
0	0	0	0	0	0	0	0	0	0	0	0	0	0
0	0	0	0	0	0	0	0	0	0	0	0	0	0
0	0	0	0	0	0	0	0	0	0	0	0	0	0
0	0	0	0	0	0	0	0	0	0	0	0	0	0
0	0	0	0	0	24	24	0	0	0	0	0	0	0
0	0	0	0	0	0	0	0	0	29	12	0	0	0
0	0	0	0	0	0	0	0	0	30	0	0	0	0
0	0	0	0	0	0	0	0	0	0	0	0	30	0
0	0	0	0	0	0	0	0	0	67	0	0	0	0
0	0	0	0	0	0	0	0	0	0	0	0	0	0
0	0	0	0	0	0	0	0	0	0	0	0	0	0
0	0	0	0	0	0	0	0	0	29	0	0	0	0
0	0	0	0	0	0	0	0	0	16	16	0	0	0
0	16	0	0	0	0	16	0	0	0	0	21	0	0
0	0	0	0	0	0	0	0	0	0	0	0	0	0
0	0	0	0	0	0	0	0	0	28	0	0	0	0
0	0	0	0	0	0	0	0	0	0	0	0	0	0
0	0	0	0	0	0	0	0	0	0	0	0	0	0
0	0	0	0	0	0	0	0	0	0	0	0	0	0
0	0	0	0	0	0	0	0	0	0	0	0	0	0
0	17	0	0	17	0	0	17	17	28	17	0	0	22
0	0	0	0	0	0	0	0	0	0	0	0	0	0
0	0	0	0	0	0	0	0	0	0	0	0	0	50
0	0	0	0	0	0	0	0	0	0	0	0	0	0
0	0	0	0	0	0	0	0	0	29	0	0	0	0
0	20	0	0	0	0	0	16	0	0	0	16	19	0
0	0	0	0	0	0	0	0	0	10	0	0	0	0
0	0	0	0	0	0	0	0	0	0	0	0	0	0
0	0	0	0	0	0	0	0	0	0	0	0	0	0
0	0	0	0	0	0	0	0	0	0	0	0	18	0
0	0	0	0	0	0	0	0	0	0	0	0	0	0
0	0	0	0	0	0	0	0	0	0	0	0	0	0
0	0	0	0	0	0	0	0	0	0	0	0	0	0
0	0	0	0	0	0	0	0	0	0	0	0	0	0
0	0	0	0	0	0	0	0	0	0	0	0	0	0
0	0	0	0	0	0	0	0	0	18	0	0	0	0
0	0	0	0	0	0	0	0	0	18	0	0	0	17
0	0	0	0	0	0	0	0	0	0	0	0	0	0
0	0	0	0	0	0	0	0	0	21	25	18	21	0
0	0	0	0	0	0	0	0	0	0	0	0	0	0
0	0	0	0	0	0	0	0	0	0	0	0	0	0
0	0	0	0	0	0	0	0	0	8	0	0	0	0
0	0	0	0	0	0	0	0	0	0	0	0	0	0
0	0	0	0	0	0	0	0	0	0	0	0	0	0
0	0	0	0	0	0	0	0	0	0	0	0	0	0
0	0	0	0	0	0	0	0	0	0	0	0	0	0
0	0	0	0	0	0	0	0	0	0	0	0	0	0
0	0	0	0	0	0	0	0	0	0	0	0	0	0
0	0	0	0	0	0	0	0	0	0	14	0	0	0
0	0	0	0	0	0	0	0	0	0	0	0	0	0
0	0	0	0	0	0	0	0	0	0	0	0	0	0
0	0	0	0	0	0	0	0	0	0	0	0	0	0
0	0	0	0	0	0	0	0	0	0	20	0	0	0
0	0	0	0	0	0	0	0	0	0	36	0	0	0
0	0	0	0	0	0	0	0	0	0	0	0	0	0
0	0	0	0	0	0	0	0	0	24	30	0	0	0
0	0	14	0	0	0	0	0	0	0	0	0	0	0
0	0	16	0	0	0	0	0	0	0	0	0	0	0
0	0	0	0	0	0	0	0	0	70	0	0	0	0
0	0	0	0	0	0	0	0	0	0	0	0	0	0
0	0	0	0	0	0	0	0	0	0	0	0	0	0
0	0	0	0	0	0	0	0	0	0	0	0	0	0
0	0	0	0	0	0	0	0	0	0	0	0	0	0
0	0	0	0	0	0	0	0	0	26	0	0	0	0
0	0	0	0	0	0	69	0	0	0	0	0	0	0
0	0	0	0	0	0	0	0	0	0	0	0	0	0
0	0	0	0	0	0	0	0	0	0	0	34	0	0
0	0	0	0	0	0	0	0	0	0	0	0	0	0
0	0	0	0	0	0	0	0	0	0	0	0	0	0
0	0	0	0	0	0	0	0	0	0	0	0	0	0
0	0	0	0	0	0	0	0	0	0	0	24	0	0
0	0	0	0	0	0	0	0	0	0	0	0	0	0
0	0	0	0	0	0	0	0	0	0	0	0	0	0
0	0	0	0	0	0	0	0	0	28	0	0	0	0
0	0	0	0	0	0	0	0	0	0	0	0	0	0
0	0	0	0	0	0	0	0	0	0	0	58	0	0
0	0	0	0	0	0	0	0	0	0	0	0	0	0
0	0	0	0	0	44	0	0	0	15	0	0	0	0
0	0	0	0	0	66	0	0	0	0	0	0	0	0
0	0	0	0	0	40	0	0	0	31	0	0	0	0
0	0	0	0	0	0	0	0	0	0	0	0	0	0
0	0	0	0	0	0	0	0	0	0	0	0	0	0
0	0	0	0	0	0	0	0	0	0	0	0	0	0
0	0	17	0	0	0	0	0	0	0	0	0	0	0
0	0	0	0	0	0	0	0	0	0	0	0	0	0
0	0	0	0	0	0	0	0	0	0	0	0	0	0
0	0	0	0	0	0	0	0	0	0	0	0	0	0
0	0	0	0	0	35	0	0	0	0	0	0	0	0
0	0	0	0	0	0	0	0	0	59	0	0	0	0
0	0	0	0	0	0	0	0	0	0	0	0	0	0
0	0	0	0	0	0	0	0	0	40	0	0	0	0
0	0	0	0	0	0	0	0	0	0	0	0	0	0
0	0	0	0	0	0	0	0	0	0	0	0	0	0
0	0	0	0	0	0	0	0	0	0	0	0	0	0
0	0	0	0	0	0	0	0	0	0	0	0	0	0
0	0	0	0	0	0	0	0	0	0	0	0	0	0
0	15	0	0	0	0	18	0	0	17	40	40	0	15
0	0	0	0	0	0	0	0	0	0	0	0	0	0
0	0	0	0	0	0	0	0	0	0	0	0	0	0
0	0	0	0	0	0	0	0	0	0	0	0	0	0
0	0	0	0	0	40	0	0	0	53	0	0	0	0
0	0	0	0	0	0	0	0	0	0	0	0	0	0
0	0	0	0	0	0	0	0	0	0	0	0	0	0
0	0	0	0	0	0	0	0	0	21	0	0	0	0
0	0	0	0	0	0	0	0	0	0	0	0	0	0
0	0	0	0	0	0	0	0	0	0	0	0	0	0
0	0	15	0	0	0	0	0	0	17	0	38	0	0
0	19	0	0	0	39	19	0	19	0	0	0	0	0
0	0	0	0	0	0	0	0	0	0	0	0	0	0
0	0	0	0	0	0	0	0	0	13	0	0	0	0
0	0	0	0	0	0	0	0	0	0	0	0	0	0
0	0	0	0	0	0	0	0	0	0	0	0	0	0
0	0	0	0	0	0	0	0	0	0	0	0	0	0
0	0	0	0	0	64	0	0	0	0	0	55	11	58
0	0	0	0	0	0	18	0	0	15	0	0	0	0
0	0	0	0	0	0	0	0	0	0	0	0	0	0
0	0	0	0	0	0	0	0	0	27	0	0	28	0
0	0	0	0	0	0	0	0	0	0	0	0	0	0
0	0	0	0	0	0	0	11	0	23	0	48	0	0
0	0	0	0	0	0	0	0	0	0	0	0	0	0
0	0	0	0	0	0	0	0	0	0	0	0	0	0
0	0	0	0	0	0	0	0	0	30	30	0	0	0
0	0	0	0	0	0	0	0	0	0	0	0	0	0
0	0	0	0	0	0	0	0	0	0	0	0	16	0
0	0	0	0	0	0	0	0	0	0	0	0	0	9
0	0	0	0	0	0	0	0	0	30	0	0	0	0
0	0	0	0	0	0	0	0	0	0	0	0	0	0
0	0	0	0	0	0	0	0	0	0	0	0	0	0
0	0	0	0	0	0	0	0	0	0	0	0	0	0
0	0	0	0	0	0	0	0	0	0	0	0	0	22
0	0	0	0	0	0	0	0	0	0	0	0	0	0
0	0	0	0	0	0	0	0	0	0	0	0	0	0
0	0	0	0	0	0	0	0	0	50	0	0	8	0
0	0	0	0	0	0	0	0	0	0	0	0	0	0
0	0	0	0	0	0	0	0	0	22	0	21	17	0
0	0	0	0	0	0	0	0	0	0	0	0	12	0
0	0	0	0	0	0	0	0	0	0	0	0	0	0
0	0	0	0	0	0	0	0	0	0	0	0	0	0
0	0	0	0	0	0	0	0	0	0	0	0	0	0
0	0	0	0	0	0	0	20	20	0	0	40	12	0
0	0	0	0	0	0	0	0	0	19	0	0	0	0
0	0	0	0	0	0	0	0	0	21	0	0	0	0
0	0	0	0	0	0	0	0	0	0	0	0	0	0
0	0	0	0	0	0	0	0	0	0	0	0	0	0
0	0	0	0	0	0	0	0	0	31	0	0	0	0
0	0	0	0	0	0	0	29	0	0	0	0	0	0
0	0	0	0	0	0	0	0	0	0	0	0	0	0
0	0	0	0	0	0	0	0	0	0	41	41	0	0
0	0	0	0	0	0	0	0	0	0	0	0	0	0
0	0	0	0	0	0	0	0	0	0	0	0	0	0
0	0	0	0	0	0	0	0	0	0	0	0	0	0
0	0	0	0	0	0	0	0	0	0	0	0	0	0
0	0	0	0	0	0	0	0	0	0	0	0	0	0
0	0	0	0	0	0	0	0	0	36	0	0	0	0
0	0	0	0	0	0	0	0	0	0	0	0	0	0
0	0	0	0	0	0	0	0	0	0	0	0	0	59
0	0	0	0	0	0	0	0	0	0	0	0	0	0
0	0	0	0	0	0	0	3	0	0	0	0	14	0
0	0	0	0	0	0	0	0	0	0	0	0	0	0
0	0	0	0	0	0	0	0	0	0	0	0	0	50
0	0	0	0	0	0	0	0	0	0	0	0	0	0
0	0	0	0	0	0	0	0	0	0	0	0	0	0
0	30	0	25	25	23	23	23	25	8	23	23	0	31
0	0	0	0	0	0	0	0	0	67	0	0	0	0
0	0	0	0	0	0	0	0	0	0	0	0	0	0
0	0	0	0	0	0	0	0	0	0	0	0	0	0
0	0	0	0	0	0	0	0	0	0	0	0	0	0
0	0	0	0	0	0	0	0	0	0	0	0	0	0
0	16	0	0	0	16	0	16	16	0	16	0	0	0
0	0	0	0	0	0	0	0	0	15	0	0	0	60
0	0	0	0	0	0	0	0	0	0	0	0	0	0
0	0	0	0	0	0	0	0	0	0	0	0	0	0
0	0	0	0	0	0	0	0	0	0	0	0	0	0
0	0	0	0	0	0	0	0	0	0	0	0	0	0
0	0	0	0	0	0	0	0	0	0	0	0	0	0
0	0	0	0	0	0	0	0	0	0	0	0	0	0
0	0	0	0	0	0	0	0	0	0	0	0	0	0
0	0	0	0	0	0	0	0	0	0	0	0	0	7
0	0	0	0	0	0	0	0	0	0	0	0	0	0
0	0	0	0	0	0	0	0	0	0	0	0	0	0
0	0	0	0	0	0	0	0	0	0	0	0	0	0
0	0	0	0	0	0	0	15	0	15	0	0	14	0
0	0	0	0	0	0	0	0	0	0	0	0	0	0
0	0	0	0	0	0	0	0	37	0	0	0	0	0
0	0	0	0	0	0	0	0	0	0	0	0	0	0
0	0	0	0	0	0	0	0	0	0	0	0	0	0
0	0	0	0	0	0	0	0	0	12	10	52	0	0
0	0	0	0	0	0	0	0	0	0	0	0	0	0
0	0	0	0	0	0	0	0	0	0	0	0	0	0
0	0	0	0	0	0	0	0	0	0	0	14	0	0
0	0	0	0	0	0	0	0	0	0	0	0	0	0
0	0	0	0	0	0	0	0	0	0	0	0	0	0
0	0	0	0	0	0	0	0	0	0	0	0	0	0
0	17	0	0	0	17	17	0	17	0	64	17	0	0
0	0	0	0	0	0	0	0	0	26	0	0	0	0
0	0	0	0	0	63	0	0	0	0	0	0	0	0
0	0	0	0	0	0	0	0	0	0	0	0	0	0
0	21	0	0	0	0	0	21	21	0	0	0	21	0
0	0	0	0	0	0	0	0	49	0	0	0	0	0
0	0	0	0	0	0	0	0	0	0	0	0	0	0
0	0	0	0	0	0	0	0	0	0	0	0	0	0
0	0	0	0	0	0	0	0	0	0	0	0	0	0
0	0	0	0	0	0	0	0	0	0	0	0	0	0
0	0	0	0	0	0	0	0	0	0	38	38	0	52
0	0	0	0	0	45	0	0	0	0	45	17	0	44
0	0	18	0	0	0	0	0	0	0	0	0	0	43
0	0	0	0	0	0	0	0	0	0	0	0	0	0
0	0	0	0	0	0	0	0	0	0	0	0	0	0
0	0	0	0	0	0	0	0	0	0	0	0	0	0
0	0	0	0	0	0	0	0	0	0	0	0	0	0
0	0	0	0	0	0	0	0	0	0	0	0	0	0
0	0	0	0	0	36	0	0	0	0	0	0	0	0
0	0	0	0	0	0	0	0	0	0	0	0	0	0
0	0	0	0	0	0	0	0	0	0	0	0	0	0
0	0	0	0	0	0	0	0	0	0	0	0	0	0
0	26	0	0	0	13	0	18	24	23	13	18	11	0
0	0	0	0	0	0	0	0	0	0	0	0	14	0
0	0	0	0	0	0	0	0	0	17	0	0	0	0
0	0	0	0	0	0	0	0	0	29	0	0	0	0
0	0	0	0	0	67	0	0	0	0	0	0	0	0
0	0	0	0	0	0	0	0	0	0	0	0	0	0
0	0	0	0	0	0	0	0	0	0	0	0	0	0
0	0	0	0	0	0	0	0	0	0	0	0	0	0
0	0	0	0	0	0	0	0	0	0	0	0	0	0
0	0	0	0	0	39	0	0	0	0	0	0	0	0
0	0	0	0	0	0	37	0	25	0	0	0	33	0
0	0	0	0	0	0	0	0	0	21	0	0	0	0
0	0	0	0	0	0	0	0	0	0	0	0	0	0
0	0	0	0	0	0	0	40	0	45	40	0	0	0
0	0	0	0	0	0	0	0	0	0	0	0	0	0
0	0	0	0	0	0	0	0	0	0	0	0	0	0
0	0	0	0	0	22	29	0	0	0	0	0	0	0
0	0	0	0	0	0	0	0	0	47	0	0	0	0
0	0	0	0	0	0	0	0	0	0	0	0	0	0
0	0	0	0	0	0	0	0	0	0	0	0	0	0
0	0	0	0	0	0	24	0	0	0	0	0	0	0
0	0	0	0	0	0	0	0	0	0	0	0	0	0
0	0	0	0	0	0	0	0	0	0	0	0	0	0
0	0	0	0	0	0	0	0	0	0	0	0	0	0
0	0	0	0	0	0	0	0	0	0	0	0	0	0
0	0	0	0	0	0	30	19	0	22	53	0	24	0
0	0	0	0	0	0	0	0	0	0	0	0	0	56
0	0	0	0	0	0	0	0	0	0	0	0	0	0
0	0	0	0	0	0	0	0	0	0	0	0	0	0
0	0	0	0	0	0	0	17	0	0	0	0	25	0
0	0	0	0	0	0	0	0	0	31	0	31	0	0
0	0	0	0	0	0	0	0	0	0	0	0	0	0
0	0	0	0	0	0	0	0	0	0	0	0	0	0
0	0	0	0	0	0	0	0	0	0	0	0	0	0
0	0	0	0	0	0	0	0	0	0	0	0	0	0
0	0	0	0	0	0	0	0	0	0	0	0	0	0
0	0	0	0	0	0	0	0	0	0	63	0	0	0
0	0	0	0	0	0	0	0	0	0	37	0	0	0
0	0	0	0	0	0	0	0	0	0	0	0	0	0
0	0	0	0	0	0	0	0	0	0	0	0	0	0
0	0	0	0	0	0	0	0	0	0	0	0	0	0
0	0	0	0	0	0	0	0	0	26	0	0	0	0
0	0	0	0	0	0	0	0	0	0	0	0	0	0
0	0	0	0	0	0	0	0	0	0	0	0	0	0
0	0	0	0	0	0	0	0	0	16	0	0	0	0
0	0	0	0	0	0	0	0	0	0	0	0	0	8
0	0	0	0	0	0	0	0	0	0	0	0	0	0
0	0	0	0	0	0	0	0	0	0	0	0	0	0
0	0	0	0	0	0	0	0	0	0	0	0	0	0
0	0	0	0	0	66	0	0	0	0	0	0	0	0
0	0	0	0	0	0	0	0	0	35	0	0	0	0
0	0	0	0	0	0	0	0	0	17	0	0	8	0
0	0	0	0	0	0	0	0	0	0	0	0	0	0
0	0	0	0	0	0	0	0	0	39	0	0	0	0
0	0	0	0	0	0	0	0	0	0	0	0	5	0
0	0	0	0	0	0	0	2	0	0	0	0	0	0
0	0	0	0	0	0	0	0	0	18	0	21	0	0
0	0	0	0	0	0	0	0	0	0	0	0	0	0
0	0	17	0	0	0	0	0	0	0	0	0	0	0
0	0	0	0	0	0	0	0	0	0	0	0	0	0
0	0	0	0	0	0	0	0	0	0	0	0	0	0
0	0	0	0	0	0	0	0	0	0	0	17	0	0
0	0	0	0	0	0	0	0	0	0	0	0	0	0
0	0	0	0	0	0	0	0	0	27	0	0	0	0
0	0	0	0	0	0	0	0	0	11	0	0	0	0
0	0	0	0	0	0	0	0	0	0	0	0	0	0
0	0	0	0	0	0	0	0	0	0	0	0	0	0
0	0	0	0	0	0	0	0	0	0	0	56	0	0
0	0	0	0	0	0	0	0	0	0	12	0	0	0
0	0	0	0	0	0	0	0	0	0	0	0	0	0
0	0	0	0	0	0	0	0	0	0	0	28	0	0
0	0	0	0	0	0	0	0	0	0	0	0	16	0
0	0	0	0	0	51	0	0	0	54	0	0	0	0
0	0	0	0	0	0	0	0	0	0	0	0	0	0
0	0	0	0	0	0	0	0	0	0	0	0	0	0
0	0	0	0	0	0	0	0	0	0	0	0	0	0
0	0	0	0	0	0	0	0	0	0	0	0	0	0
0	0	0	0	0	0	0	0	0	0	0	0	0	0
0	0	0	0	0	0	0	0	0	0	0	0	0	0
0	25	0	0	0	58	21	0	25	0	0	0	19	0
0	0	0	0	0	0	0	0	0	0	0	0	0	0
0	0	0	0	0	0	0	0	0	60	0	0	0	0
0	0	0	0	0	0	0	0	0	0	0	0	0	0
0	0	0	0	0	0	0	0	0	0	0	0	0	0
0	0	0	0	0	0	0	0	0	0	0	0	0	0
0	0	0	0	0	0	0	0	0	0	0	0	0	0
0	0	0	0	0	0	0	0	0	15	0	0	0	0
0	0	0	0	0	0	0	0	0	0	0	0	0	0
0	0	0	0	0	39	0	0	0	0	0	0	0	0
0	0	0	0	0	0	0	0	0	0	0	0	0	0
0	0	0	0	0	0	0	0	0	26	0	0	0	0
0	0	0	0	0	0	0	0	0	0	0	0	0	0
0	0	0	0	0	0	0	0	0	0	0	0	0	0
0	0	0	0	0	0	0	0	0	0	0	0	15	0
0	0	0	0	0	0	0	0	0	0	0	0	0	0
0	0	0	0	0	0	0	0	0	0	0	0	0	0
0	0	0	0	0	0	0	0	0	0	0	0	0	0
0	0	0	0	0	0	0	0	0	0	0	0	0	0
0	0	0	0	0	0	0	0	0	0	0	0	0	0
0	0	0	0	0	0	0	0	0	0	0	0	0	0
0	0	0	0	0	0	0	0	0	0	0	0	0	0
0	0	0	0	0	0	0	0	0	0	0	59	0	0
0	0	0	0	0	0	0	0	0	0	0	0	0	0
0	0	0	0	0	0	0	0	0	0	0	0	0	0
0	0	0	0	0	0	0	0	0	0	0	0	0	0
0	0	0	0	0	0	0	0	0	0	0	0	0	0
0	0	0	0	0	0	0	0	0	0	0	0	0	0
0	0	0	0	0	0	0	0	0	0	0	0	0	0
0	0	0	0	0	0	0	0	0	0	0	0	0	0
0	0	0	0	0	0	0	0	0	0	0	0	0	0
0	0	0	0	0	0	0	0	0	9	0	0	0	0
0	0	0	0	0	0	0	0	0	25	18	29	10	0
0	26	0	25	26	23	26	26	26	31	26	26	26	26
0	0	0	0	0	0	0	0	0	0	0	0	0	0
0	0	0	0	0	44	0	0	0	44	44	44	0	0
0	0	0	0	0	0	0	0	0	0	0	0	0	0
0	0	0	0	0	0	0	0	0	0	0	0	0	0
0	0	0	0	0	0	0	0	0	0	0	0	0	52
0	0	0	0	0	0	0	0	0	0	0	0	0	0
0	0	0	0	0	0	0	0	0	0	0	0	0	0
0	0	0	0	0	0	0	0	0	0	0	0	0	59
0	0	0	0	0	0	0	0	0	0	0	0	0	0
0	0	0	0	0	0	0	0	0	0	0	0	0	0
0	0	0	0	0	0	0	0	0	0	0	0	0	0
0	0	0	0	0	0	0	0	0	0	0	0	0	0
0	37	0	37	37	37	37	37	37	25	37	37	0	40
0	0	0	0	0	0	0	0	0	0	0	0	0	0
0	0	0	0	0	0	0	0	0	0	0	0	0	56
0	0	0	0	0	0	0	0	0	0	0	0	0	0
0	0	0	0	0	0	0	0	0	46	0	0	0	54
0	0	0	0	0	0	0	0	0	0	0	0	0	0
0	0	0	0	0	0	0	0	0	0	0	0	0	0
0	0	0	0	0	0	0	0	0	0	0	0	0	0
0	0	0	30	0	0	0	30	0	28	30	0	31	44
0	0	0	0	0	0	0	0	0	0	0	0	0	0
0	0	16	0	0	0	0	0	0	6	0	0	0	0
0	0	0	0	0	0	0	0	0	0	0	0	0	0
0	0	0	0	0	0	0	0	0	24	0	0	0	0
0	0	0	0	0	0	0	0	0	0	60	31	0	0
0	0	0	0	0	0	0	0	0	13	0	0	0	0
0	0	0	0	0	0	0	0	0	0	0	0	0	0
0	0	0	0	0	0	0	0	0	38	0	0	0	0
0	0	0	50	0	50	57	0	0	27	0	0	0	57
0	0	0	0	0	0	0	0	0	0	0	0	0	0
0	0	0	0	0	0	0	0	0	0	0	0	0	0
0	0	0	0	0	0	0	0	0	0	0	0	0	0
0	0	0	0	0	0	0	0	0	0	0	0	13	0
0	30	0	30	0	30	30	0	30	30	0	0	0	30
0	0	0	0	0	0	0	0	0	0	0	0	0	0
0	0	0	0	0	0	0	0	0	0	0	0	0	0
0	16	16	0	0	16	16	0	16	16	0	0	0	54
0	0	0	0	0	0	0	0	0	0	0	0	0	0
0	0	0	0	0	0	0	0	0	0	0	0	0	0
0	0	0	0	0	0	0	0	0	12	0	0	0	58
0	0	0	0	0	0	0	0	0	0	0	0	0	0
0	0	0	0	0	0	0	0	0	0	0	0	0	0
0	0	0	0	0	0	0	0	0	0	0	0	0	0
0	0	0	0	0	0	0	0	0	0	0	0	0	0
0	0	0	0	0	0	0	0	0	0	0	0	0	0
0	0	0	0	0	0	0	0	0	0	0	0	0	0
0	0	0	0	0	0	0	0	0	0	0	0	0	56
0	0	0	0	0	0	0	0	0	0	0	0	0	0
0	0	0	0	0	0	0	0	0	0	0	0	0	0
0	0	0	0	0	0	0	0	0	19	0	0	0	37
0	0	0	0	0	0	0	0	0	0	0	0	0	0
0	0	0	0	0	13	0	0	0	0	0	0	10	0
0	0	0	0	0	13	0	19	19	20	0	0	0	15
0	0	0	0	0	0	0	0	0	0	0	0	0	0
0	0	0	0	0	0	0	0	0	0	0	0	0	46
0	0	0	0	0	0	0	0	0	0	0	0	0	0
0	0	0	0	0	62	0	0	0	0	0	17	13	0
0	0	0	0	0	0	0	0	0	0	0	0	0	0
0	0	0	0	0	0	0	0	0	36	0	0	0	0
0	0	0	0	0	0	0	0	0	43	0	0	0	0
0	0	0	0	0	43	0	0	0	46	0	0	12	43
0	0	0	0	0	0	0	8	0	0	0	0	0	0
0	0	0	0	0	0	0	0	0	0	0	0	0	0
0	0	0	0	0	0	0	0	0	0	0	0	0	0
0	0	0	0	0	35	0	0	0	0	58	38	0	59
0	0	0	0	0	0	0	0	0	0	0	0	0	0
0	0	0	0	0	0	0	0	0	0	0	0	0	0
0	0	0	0	0	0	0	0	0	0	0	0	0	0
0	0	0	0	0	0	0	25	0	34	0	0	25	0
0	0	0	0	0	0	0	0	0	0	0	0	12	0
0	0	0	0	0	0	0	0	0	0	0	0	0	0
0	0	0	0	0	0	0	0	0	0	0	0	0	0
0	0	0	0	0	0	0	0	0	0	0	0	0	0
0	0	0	0	0	0	0	0	0	0	0	0	0	0
0	0	0	0	0	0	0	0	0	0	0	0	0	0
0	0	0	0	0	69	0	0	0	0	0	0	0	0
0	0	0	55	0	55	0	0	0	29	55	44	0	0
0	0	0	0	0	0	0	0	0	0	0	0	0	0
0	0	0	0	0	0	0	0	0	0	0	0	0	0
0	0	0	0	0	0	0	0	0	0	0	0	0	0
0	0	0	0	0	0	0	0	0	0	0	0	0	0
0	0	0	0	0	0	0	0	0	0	42	0	0	0
0	0	0	0	0	0	0	0	0	27	0	0	0	0
0	0	0	0	0	26	0	0	0	0	0	0	0	0
0	0	0	0	0	0	0	0	0	0	0	0	0	0
0	0	0	0	0	0	0	0	0	0	0	0	0	0
0	0	0	0	0	0	0	0	0	0	0	0	0	0
0	0	0	0	0	0	0	0	0	0	0	0	0	0
0	0	0	0	0	0	0	0	0	0	0	0	0	0
0	0	0	0	0	30	0	0	0	29	0	0	0	8
0	0	0	0	0	0	0	0	0	0	0	0	0	0
0	0	0	0	0	0	0	0	0	0	0	0	0	0
0	0	0	0	0	0	0	0	0	22	0	0	0	0
0	0	0	0	0	0	0	0	0	0	0	0	0	0
0	0	0	0	0	0	0	0	0	28	26	31	0	0
0	0	0	0	0	0	0	0	0	28	0	0	0	0
0	0	0	0	0	0	0	0	0	0	0	0	0	0
0	0	0	0	0	0	0	0	0	0	0	0	0	45
0	0	0	0	0	0	0	0	0	0	0	0	0	0
0	0	0	0	0	0	0	0	0	0	0	0	0	0
0	0	0	0	0	0	0	0	0	0	32	0	27	0
0	0	0	0	0	0	0	0	0	23	44	45	0	0
0	0	0	0	0	0	0	0	0	0	0	0	0	0
0	0	0	0	0	0	0	0	0	0	0	0	0	0
0	0	0	0	0	55	0	0	0	36	0	0	0	0
0	0	0	0	0	0	0	0	0	0	0	0	0	0
0	0	0	0	0	0	0	0	0	0	0	0	0	0
0	0	0	0	0	0	0	0	0	0	0	0	0	0
0	0	0	0	0	0	0	0	0	0	0	0	0	0
0	0	0	0	0	0	0	0	0	0	0	0	0	0
0	0	0	0	0	0	0	0	0	0	0	0	0	0
0	0	0	0	0	0	0	0	0	0	0	0	0	0
0	0	0	0	0	0	0	0	0	0	0	0	0	0
0	0	0	0	0	0	0	0	0	0	0	0	0	0
0	0	0	0	0	0	0	0	0	0	0	0	0	45
0	0	0	0	0	0	0	0	0	0	0	0	0	0
0	0	0	0	0	0	0	0	0	7	0	0	0	45
0	0	0	0	0	0	0	0	0	0	0	0	0	0
0	30	0	30	0	27	27	0	30	0	34	0	30	55
0	0	0	0	0	0	0	0	0	12	0	47	0	0
0	0	0	38	0	62	0	0	0	0	38	38	35	0
0	0	0	0	0	0	0	0	0	0	42	0	0	0
0	0	0	0	0	0	0	0	0	9	0	0	0	0
0	0	0	0	0	0	0	0	44	35	0	0	0	0
0	0	0	0	0	62	0	0	0	38	0	0	0	0
0	0	0	0	0	0	0	0	0	0	0	0	0	0
0	0	0	0	0	0	0	0	0	0	0	0	0	0
0	0	0	0	0	0	0	0	0	0	0	0	0	12
0	0	0	0	0	0	0	0	0	0	0	0	0	0
0	0	0	0	0	0	0	0	0	0	0	0	0	0
0	0	0	0	0	0	17	0	0	13	50	0	0	0
0	0	0	0	0	22	0	0	0	0	0	0	0	0
0	0	0	0	0	0	0	0	0	0	0	0	0	0
0	0	0	0	0	0	0	0	0	0	0	0	0	0
0	0	0	0	0	0	0	0	0	0	22	0	0	48
0	0	0	0	0	0	0	0	0	0	0	0	0	0
0	0	0	0	0	0	0	0	0	0	0	0	0	0
0	0	0	0	0	0	0	0	0	0	0	0	0	0
0	0	0	0	0	0	0	0	0	0	0	0	0	0
0	0	0	0	0	49	0	0	0	0	0	0	0	0
0	0	0	0	0	0	0	0	0	0	0	0	0	0
0	0	0	0	0	0	0	0	0	0	0	0	11	0
0	0	0	0	0	0	0	0	0	0	0	0	0	0
0	0	0	0	0	0	0	0	0	0	0	0	0	0
0	0	0	0	0	0	0	0	0	0	0	0	0	42
0	0	0	0	0	0	0	0	0	0	0	0	0	0
0	0	0	0	0	0	0	0	0	0	0	0	0	0
0	0	0	0	0	0	0	0	0	28	0	0	0	0
0	0	0	0	0	0	0	0	0	0	0	0	0	0
0	0	0	0	0	0	0	0	0	32	0	0	35	35
0	22	0	0	0	0	0	0	0	0	0	0	0	49
0	0	0	0	0	0	0	0	0	0	0	0	0	0
0	0	0	0	0	0	0	0	0	0	0	0	13	0
0	0	0	0	0	0	29	0	0	0	0	0	0	0
0	0	0	0	0	0	0	0	0	0	0	0	0	0
0	0	0	0	0	0	0	0	0	38	0	0	0	0
0	0	0	0	0	0	0	0	0	18	57	57	0	0
0	0	0	0	0	0	0	0	0	0	0	0	0	0
0	0	0	0	0	0	0	0	0	0	0	0	0	0
0	0	0	0	0	55	0	0	0	47	0	0	0	57
0	26	0	24	0	27	33	0	26	0	33	33	28	26
0	0	0	0	0	0	0	0	0	0	0	0	0	0
0	0	0	0	0	0	0	18	0	27	0	0	12	0
0	0	0	0	0	0	0	0	0	0	0	0	0	0
0	0	0	0	0	0	0	0	0	0	0	0	0	0
0	0	0	0	0	0	0	0	0	0	0	0	0	0
0	0	0	0	0	0	0	0	0	0	0	0	32	0
0	0	0	0	0	0	0	0	0	0	0	0	0	0
0	0	0	0	0	5	0	22	0	35	55	20	5	15
0	0	0	0	0	0	0	0	0	0	0	0	0	0
0	0	0	0	0	0	0	0	0	0	0	0	0	0
0	0	0	0	0	0	0	0	0	0	0	0	0	0
0	0	0	0	0	0	0	0	0	0	0	0	0	38
0	0	0	0	0	0	0	0	0	0	0	0	0	57
0	0	0	0	0	0	0	0	0	0	0	0	0	0
0	0	0	0	0	0	0	0	0	0	0	0	0	0
0	0	0	0	0	0	0	0	0	0	0	0	0	44
0	0	0	0	0	0	0	0	0	77	0	0	0	0
0	0	0	0	0	0	0	0	0	0	0	0	0	54
0	0	0	0	0	0	0	0	0	0	56	0	0	0
0	0	0	0	0	0	0	0	0	19	0	0	24	0
0	0	0	0	0	0	0	0	0	55	0	0	0	0
0	0	0	0	0	0	0	0	0	0	0	0	0	0
0	0	0	0	0	0	0	0	0	0	0	0	0	51
0	0	0	0	0	0	0	0	0	0	0	0	0	0
0	0	0	0	0	0	0	0	0	28	0	0	0	0
0	0	0	0	0	0	0	0	0	0	0	0	0	0
0	0	0	0	0	0	0	0	0	0	0	0	0	0
0	0	0	0	0	0	0	0	0	0	0	0	0	0
0	0	0	0	0	0	0	0	0	0	0	0	0	0
0	0	0	0	0	0	0	0	0	0	0	0	0	0
0	0	0	0	0	0	0	0	0	26	0	0	29	0
0	0	0	0	0	0	0	0	0	35	0	0	0	0
0	0	0	0	0	0	0	0	0	0	0	0	0	0
0	0	0	0	0	0	0	0	0	0	0	0	0	0
0	0	0	0	0	0	0	0	0	0	0	0	0	0
0	0	0	0	0	0	0	0	0	0	0	0	0	0
0	0	0	0	0	0	0	0	0	0	0	0	0	0
0	0	0	0	0	0	0	0	0	0	0	0	0	0
0	0	0	0	0	0	0	0	0	0	0	0	0	0
0	0	0	0	0	0	0	0	0	0	0	46	0	0
0	0	0	0	0	0	0	0	0	0	0	0	0	0
0	0	0	0	0	0	0	0	0	0	0	0	0	0
0	0	19	0	0	0	0	22	0	22	22	41	0	0
0	0	0	0	0	0	0	0	0	0	0	0	0	0
0	0	0	0	0	0	0	0	0	0	0	0	0	0
0	0	0	0	0	0	0	0	0	0	0	0	0	0
0	0	26	0	0	0	0	0	0	0	0	0	0	0
0	0	0	0	0	0	0	0	0	0	0	0	0	0
0	0	0	0	0	0	0	0	0	14	0	0	0	0
0	0	0	0	0	0	0	0	0	0	0	0	0	0
0	0	0	0	0	0	0	0	0	0	0	0	0	0
0	0	0	0	0	0	0	0	0	0	0	0	0	59
0	0	0	0	0	0	0	0	0	41	0	0	0	0
0	0	0	0	0	0	0	0	0	0	0	0	0	0
0	0	0	0	0	0	0	0	0	0	0	0	0	56
0	0	0	0	0	0	0	0	0	0	0	0	0	0
0	26	0	0	0	26	0	0	0	0	0	0	0	53
0	0	0	0	0	0	0	0	0	0	0	0	0	0
0	0	0	0	0	35	0	0	0	0	0	0	0	43
0	0	0	0	0	0	0	0	0	0	0	0	0	0
0	0	0	0	0	0	0	0	0	14	0	50	0	0
0	0	0	0	0	0	0	0	0	0	0	0	0	0
0	0	0	0	0	0	0	0	0	0	0	0	0	0
0	0	0	0	0	0	0	0	0	0	0	0	0	0
0	0	0	0	0	0	0	0	0	0	0	0	0	0
0	0	0	0	0	0	0	0	0	0	0	0	0	0
0	0	0	0	0	0	0	0	0	0	0	0	0	0
0	0	0	0	0	0	0	0	0	0	0	47	0	0
0	0	0	0	0	0	0	0	0	0	0	0	0	0
0	0	0	0	0	0	0	0	0	22	0	0	0	0
0	0	0	0	0	0	19	0	0	0	0	0	0	0
0	0	0	0	0	0	0	0	0	0	0	0	0	0
0	0	0	0	0	0	0	0	0	0	0	0	0	0
0	0	0	0	0	0	0	0	0	0	0	0	0	0
0	0	0	0	0	33	0	0	0	0	0	0	0	0
0	0	0	0	0	0	0	0	0	23	0	0	23	0
0	0	0	0	0	0	0	0	0	0	0	0	0	0
0	0	0	0	0	0	0	0	0	0	0	0	0	0
0	0	0	0	0	0	0	0	0	0	0	0	0	0
0	0	0	0	0	0	0	0	0	28	0	0	0	0
0	0	0	0	0	0	0	0	0	0	0	0	0	0
0	0	0	0	0	0	0	0	0	0	0	0	0	0
0	0	0	0	0	0	0	0	0	6	0	0	0	0
0	0	0	0	0	0	0	0	0	0	0	0	0	0
0	0	0	0	0	0	0	0	0	0	56	0	0	0
0	0	0	0	0	0	0	0	0	0	0	0	0	0
0	0	0	0	0	0	0	0	0	0	0	0	0	53
0	0	0	0	0	0	0	0	0	0	0	0	0	0
0	0	0	0	0	0	0	0	0	0	0	0	0	0
0	0	0	0	0	0	0	0	0	0	0	0	0	34
0	0	0	0	0	0	0	0	0	22	0	0	0	0
0	0	0	0	0	0	0	0	0	20	0	0	25	0
0	0	0	0	0	0	0	0	0	0	0	0	0	0
0	0	0	0	0	0	0	0	0	0	0	0	0	58
0	0	0	0	0	0	0	0	0	0	0	0	0	30
0	0	0	0	0	0	0	0	0	0	0	0	0	0
0	0	0	0	0	12	13	0	0	0	0	0	0	0
0	0	0	0	0	0	0	0	0	0	0	0	0	0
0	0	0	0	0	0	0	0	0	0	0	0	0	0
0	0	0	0	0	0	0	0	0	0	0	0	0	0
0	0	0	0	0	0	0	0	0	0	0	0	0	0
0	0	0	0	0	0	0	0	0	0	0	0	0	0
0	0	0	0	0	0	0	0	0	0	0	0	0	0
0	0	0	0	0	0	0	0	0	0	0	0	0	0
0	0	0	0	0	0	0	0	0	0	0	0	0	0
0	0	0	0	0	0	0	0	0	0	0	0	0	0
0	0	0	0	0	0	0	0	0	0	0	0	0	0
0	0	0	0	0	0	0	0	0	0	0	0	0	0
0	0	0	0	0	0	0	0	0	0	0	0	0	0
0	0	0	0	0	0	0	0	0	0	0	0	0	0
0	0	63	0	0	0	0	0	0	0	10	0	0	0
0	0	0	0	0	0	0	0	0	0	0	0	0	0
0	0	0	0	0	0	0	0	0	0	0	0	0	0
0	0	0	0	0	0	0	0	0	0	0	0	0	0
0	0	0	0	0	0	0	0	0	0	0	0	0	0
0	0	0	0	0	0	17	0	0	43	0	19	15	0
0	0	0	0	0	0	0	0	0	31	0	0	0	0
0	0	0	0	0	0	0	0	0	0	0	0	0	60
0	0	0	0	0	0	0	0	0	0	0	0	0	0
0	0	16	0	0	0	0	0	0	0	0	0	0	0
0	0	0	0	0	0	0	0	0	0	0	0	15	0
0	0	0	0	0	0	0	0	0	0	0	0	0	0
0	0	0	0	0	0	0	0	0	0	0	0	0	45
0	0	0	0	0	0	0	0	0	0	0	0	0	0
0	0	0	0	0	0	0	15	0	0	55	0	0	0
0	30	17	0	0	0	16	16	36	0	36	14	0	0
0	0	0	0	0	0	0	0	0	0	0	0	0	0
0	23	0	0	0	0	0	0	0	0	0	0	0	34
0	0	0	0	0	32	0	0	0	29	0	0	0	0
0	0	0	0	0	0	0	0	0	22	0	0	0	59
0	0	0	0	0	0	0	0	0	0	0	0	0	0
0	0	0	0	0	0	0	0	0	0	0	0	0	0
0	0	0	0	0	0	0	0	0	0	0	0	0	0
0	0	0	0	0	0	0	0	0	0	0	0	0	0
0	0	0	0	0	0	0	0	0	0	0	0	0	0
0	27	0	0	0	0	0	0	26	19	62	27	0	27
0	0	17	0	0	0	0	0	0	0	0	0	0	0
0	0	0	0	0	0	0	0	0	0	0	0	0	0
0	0	0	0	0	0	0	0	0	0	0	0	0	0
0	0	0	0	0	0	0	0	0	0	0	0	0	0
0	0	0	0	0	0	0	0	0	0	50	0	0	0
0	0	0	0	0	0	0	0	0	0	0	0	0	0
0	0	0	0	0	0	0	0	0	0	0	0	0	0
0	0	0	0	0	0	0	0	0	0	0	0	0	59
0	0	0	0	0	0	0	0	0	0	0	0	0	0
0	0	0	0	0	0	0	0	0	41	0	35	0	0
0	0	0	0	0	0	0	0	0	0	0	0	0	0
0	0	0	0	0	0	0	0	0	0	0	21	0	0
0	0	0	0	0	0	0	0	0	0	0	0	0	0
0	24	0	20	0	0	30	0	20	0	0	0	15	15
0	0	0	0	0	0	0	0	0	0	0	31	0	12
0	0	0	0	0	0	0	0	0	0	0	0	0	0
0	0	0	0	0	0	0	0	0	54	0	0	34	0
0	0	0	0	0	0	0	0	0	0	0	0	0	0
0	0	0	0	0	0	0	0	0	0	0	0	0	0
0	0	0	0	0	0	0	0	0	0	0	0	0	0
0	0	0	0	0	0	0	0	0	0	0	0	0	0
0	0	0	0	0	0	0	0	0	0	0	0	0	0
0	0	0	0	0	0	0	0	0	0	0	0	0	0
0	0	0	0	0	0	0	0	0	0	0	0	0	0
0	0	0	0	0	0	0	0	0	0	0	0	0	0
0	0	0	0	0	0	0	0	0	0	61	48	33	31
0	0	0	0	0	40	0	0	0	41	56	0	0	56
0	0	0	0	0	0	0	0	0	0	39	0	0	39
0	0	0	0	0	0	0	0	0	49	0	0	0	0
0	0	0	0	0	0	0	0	0	0	0	0	0	0
0	0	0	0	0	0	0	0	0	0	0	0	0	0
0	0	0	0	0	0	0	0	0	0	0	0	0	43
0	0	0	0	0	0	0	0	0	0	0	0	0	0
0	0	25	0	0	0	0	0	0	0	0	0	0	0
0	0	0	0	0	0	0	0	0	0	0	0	0	46
0	0	0	0	0	0	0	0	0	0	0	0	0	0
0	0	0	0	0	0	0	0	0	23	49	0	0	0
0	0	0	0	0	0	0	0	0	0	0	0	0	0
0	0	0	0	0	0	0	0	0	13	0	0	0	0
0	0	0	0	0	14	0	0	0	0	0	0	0	0
0	0	0	0	0	0	0	0	0	0	0	0	0	0
0	0	0	0	0	0	0	0	0	0	0	0	0	0
0	0	0	0	0	0	0	0	0	0	0	0	0	0
0	0	0	0	0	0	0	0	0	0	0	0	0	0
0	0	0	0	0	0	0	0	0	0	0	0	0	0
0	0	0	0	0	0	0	0	0	0	0	0	0	0
0	0	0	0	0	0	0	0	0	0	0	0	0	0
0	0	0	0	0	0	0	0	0	0	0	0	0	0
0	0	0	0	0	0	0	0	0	0	0	0	0	0
0	0	20	0	0	0	0	0	0	0	0	0	0	0
0	0	0	0	0	0	0	0	0	0	0	0	0	0
0	0	0	0	0	0	0	0	0	0	0	0	0	0
0	0	0	0	0	0	0	0	0	28	0	0	0	0
0	0	0	0	0	0	0	0	0	0	0	0	0	0
0	0	0	0	0	0	0	0	0	0	0	0	0	43
0	0	0	0	0	0	0	0	0	0	0	0	0	0
0	0	0	0	0	0	0	0	0	0	51	0	24	0
0	0	0	0	0	0	0	0	0	0	0	0	0	0
0	0	0	0	0	0	0	0	0	0	0	0	0	0
0	0	0	0	0	0	0	0	0	0	0	0	0	0
0	0	0	0	0	45	25	0	0	54	45	40	28	0
0	0	0	0	0	0	0	0	0	0	0	0	0	0
0	0	0	0	0	0	0	0	0	0	0	0	0	0
0	0	0	0	0	0	0	0	0	0	0	0	0	0
0	0	0	0	0	0	0	0	0	0	0	0	0	56
0	0	0	0	0	0	0	0	0	0	0	0	0	53
0	0	0	0	0	0	0	0	0	0	0	0	0	0
0	0	0	0	0	0	0	0	0	0	24	0	0	0
0	0	0	0	0	0	0	0	0	0	0	0	0	0
0	0	0	0	0	0	0	0	0	13	0	0	0	0
0	0	0	0	0	0	0	0	0	0	0	0	0	0
0	0	0	0	0	0	0	0	0	0	0	0	0	0
0	0	0	0	0	0	0	0	0	0	0	0	0	0
0	0	0	0	0	0	0	0	0	0	0	0	0	0
0	0	0	0	0	0	0	0	0	0	0	0	0	0
0	0	0	0	0	0	0	0	0	46	46	0	0	0
0	0	0	0	0	0	0	0	0	0	0	0	0	0
0	0	0	0	0	0	0	0	0	0	0	0	0	0
0	0	0	0	0	0	0	0	0	0	0	0	0	0
0	0	0	0	0	19	0	0	31	33	13	0	13	0
0	0	0	0	0	0	0	0	0	0	0	0	0	0
0	0	0	0	0	0	0	0	0	0	0	0	0	0
0	0	0	0	0	0	0	0	0	0	0	0	0	0
0	0	0	0	0	0	0	0	0	0	0	0	0	0
0	0	0	0	0	0	0	0	0	0	0	0	0	0
0	0	0	0	0	0	0	0	0	0	0	0	0	0
0	0	0	0	0	0	0	0	0	27	0	0	0	0
0	0	0	0	0	0	0	0	0	22	0	0	0	0
0	0	0	0	0	0	0	0	0	0	0	0	0	0
0	0	0	0	0	0	0	0	0	0	0	0	0	0
0	0	0	0	0	0	0	0	0	0	0	0	0	9
0	0	0	0	0	0	0	0	0	0	0	0	0	0
0	0	0	0	0	0	0	0	0	0	0	0	0	0
0	0	0	0	0	40	0	0	0	26	65	30	0	57
0	0	0	0	0	0	0	0	0	0	0	0	0	0
0	0	0	0	0	0	0	0	0	0	0	0	0	0
0	0	0	0	0	0	0	0	0	45	0	0	0	0
0	0	0	0	0	0	0	0	0	0	0	0	0	0
0	0	0	0	0	0	0	0	0	0	0	0	0	0
0	0	0	0	0	0	0	0	0	0	0	0	0	0
0	0	0	0	0	0	0	43	0	49	21	43	0	0
0	0	0	0	0	0	0	0	0	0	0	0	0	0
0	0	0	0	0	0	0	0	0	0	0	0	0	0
0	0	0	0	0	0	0	0	0	48	48	48	0	52
0	0	0	0	0	0	0	0	0	0	0	0	0	0
0	0	0	0	0	0	0	0	0	0	0	0	0	0
0	0	0	0	0	0	0	0	0	0	0	0	0	0
0	0	0	0	0	0	0	0	0	0	0	0	0	0
0	0	0	0	0	0	0	0	0	0	0	0	0	0
0	0	0	0	0	0	0	0	0	36	0	0	23	0
0	0	0	0	0	0	0	0	0	0	0	0	0	0
0	0	0	0	0	0	0	0	0	16	0	0	0	0
0	0	0	0	0	0	0	0	0	35	0	0	0	0
0	0	0	0	0	43	0	0	0	0	0	0	0	0
0	0	0	0	0	0	0	0	0	0	51	0	0	0
0	0	0	0	0	0	0	0	0	0	0	0	0	0
0	0	0	0	0	0	0	0	0	0	0	0	0	30
0	0	0	0	0	0	0	0	0	0	42	14	0	0
0	0	0	0	0	0	0	0	0	0	0	0	0	0
0	0	0	0	0	0	0	0	0	0	0	0	0	0
0	0	0	0	0	0	0	0	0	0	0	0	0	0
0	0	0	0	0	0	0	0	0	0	54	0	0	52
0	0	0	0	0	0	0	0	0	0	0	0	0	0
0	0	0	0	0	69	0	0	0	0	0	0	0	0
0	0	0	0	0	0	0	0	0	55	0	0	0	0
0	0	0	0	0	0	0	0	0	0	0	0	0	0
0	17	0	0	0	0	0	0	0	0	0	17	0	29
0	0	0	0	0	0	0	0	0	0	0	0	0	0
0	0	0	0	0	0	0	0	0	0	0	0	0	0
0	0	0	0	0	0	0	0	0	24	0	0	20	0
0	0	0	0	0	35	0	0	0	11	0	0	0	0
0	0	0	0	0	0	0	0	0	0	0	39	0	0
0	0	0	0	0	0	0	0	0	36	0	0	0	0
0	0	0	0	0	0	26	0	0	0	0	0	0	0
0	0	0	0	0	0	0	0	0	0	0	0	0	0
0	0	0	0	0	0	0	0	0	0	0	0	0	0
0	0	0	0	0	0	0	0	0	0	0	0	0	60
0	0	0	0	0	0	0	0	0	0	0	0	0	0
0	0	0	0	0	0	0	0	0	0	0	0	0	0
0	0	0	0	0	0	0	0	0	0	0	0	0	0
0	0	0	0	0	0	0	0	0	0	0	0	0	0
0	0	0	0	0	0	0	0	0	0	0	0	0	0
0	0	0	0	0	0	0	0	0	0	0	0	0	0
0	0	0	0	0	42	0	0	0	35	15	15	0	0
0	0	0	0	0	0	0	0	0	0	0	0	0	0
0	0	0	0	0	0	0	0	0	0	0	0	0	0
0	0	0	0	0	0	0	0	0	0	0	0	0	0
0	0	0	0	0	0	0	0	0	0	0	0	0	0
0	0	0	0	0	46	0	0	0	0	0	0	0	0
0	0	0	0	0	0	0	0	0	0	0	0	0	0
0	0	0	0	0	0	0	0	0	0	0	0	0	0
0	0	0	0	0	0	0	0	0	0	0	0	0	0
0	0	0	0	0	0	0	0	0	0	0	0	0	59
0	0	0	0	0	0	0	0	0	0	0	0	0	51
0	0	0	0	0	0	0	0	0	0	0	0	0	50
0	0	0	0	0	0	0	0	0	0	0	0	0	54
0	0	0	0	0	0	0	0	0	0	0	0	0	54
0	38	0	39	0	39	0	0	0	0	39	0	0	39
0	0	0	0	0	0	0	0	0	0	0	0	0	0
0	0	0	0	0	0	0	0	0	21	0	0	0	0
0	0	0	0	0	0	0	0	0	0	31	0	0	0
0	0	0	0	0	0	0	0	0	0	0	0	0	0
0	0	0	0	0	49	0	0	0	20	23	14	0	50
0	0	0	0	0	0	0	0	0	0	0	0	0	0
0	0	0	0	0	20	0	0	0	24	20	0	21	0
0	0	0	0	0	20	0	0	0	0	21	13	0	0
0	0	0	0	0	0	0	0	0	0	0	0	0	0
0	0	0	0	0	0	0	0	0	8	0	0	0	0
0	0	0	0	0	0	0	0	0	0	0	0	0	0
0	0	0	0	0	0	0	0	0	0	0	0	0	0
0	0	0	0	0	0	0	0	0	0	0	0	0	0
0	0	0	0	0	0	0	0	0	0	0	0	0	0
0	0	0	0	0	23	0	0	0	0	0	0	0	0
0	0	0	0	0	0	0	0	0	0	0	0	0	0
0	0	0	0	0	0	0	0	0	0	0	0	0	0
0	0	0	0	0	0	0	0	0	0	0	0	0	0
0	0	0	0	0	0	0	0	0	0	0	0	0	0
0	0	0	0	0	0	0	0	0	0	0	0	0	0
0	0	0	0	0	20	0	0	0	0	0	0	19	0
0	20	0	0	0	20	0	0	23	0	0	0	0	46
0	0	0	0	0	0	0	0	0	22	0	0	0	0
0	0	0	0	0	0	0	0	0	0	0	13	0	0
0	16	0	0	0	16	16	0	0	0	0	0	0	15
0	0	0	0	0	0	0	0	0	0	0	0	0	0
0	0	0	0	0	0	0	0	0	19	0	0	0	0
0	0	0	0	0	0	0	0	0	0	0	0	0	0
0	0	0	0	0	0	0	0	0	0	0	0	0	0
0	0	0	0	0	19	0	0	0	0	0	0	0	0
0	0	0	0	0	67	0	0	0	0	0	0	0	0
0	0	0	0	0	0	0	0	0	65	0	0	0	0
0	0	0	0	0	52	0	0	0	0	63	0	0	0
0	0	0	0	0	0	0	0	0	0	0	0	0	0
0	0	0	0	0	0	0	0	0	0	0	0	0	0
0	0	0	0	0	58	0	0	0	24	58	0	0	0
0	0	23	0	0	0	0	0	0	0	0	58	0	0
0	0	0	0	0	0	0	0	0	0	0	0	0	0
0	0	0	0	0	0	0	0	0	0	41	0	0	0
0	0	0	0	0	0	0	0	0	0	0	0	20	60
0	0	0	0	0	0	0	0	0	0	36	0	0	0
0	0	0	0	0	17	0	0	0	21	0	17	0	0
0	0	0	0	0	0	0	0	0	14	0	0	0	0
0	0	0	0	0	0	0	0	0	0	0	0	0	0
0	0	0	0	0	0	0	0	0	0	0	0	0	0
0	0	0	0	0	0	0	0	0	0	0	0	0	0
0	0	0	0	0	0	0	0	0	0	0	0	0	0
0	0	0	0	0	0	0	0	0	0	0	0	0	0
0	0	0	0	0	0	0	0	0	0	0	0	0	0
0	0	0	0	0	15	0	0	0	43	15	0	0	0
0	0	16	0	0	0	0	0	0	0	0	0	0	0
0	0	0	0	0	0	0	0	0	0	0	0	0	0
0	0	0	0	0	0	0	0	0	0	0	0	0	0
0	0	0	0	0	0	0	0	0	0	0	0	0	0
0	0	0	0	0	0	0	0	0	0	0	0	0	0
0	0	0	0	0	0	0	0	0	0	0	0	0	39
0	0	0	0	0	0	0	0	0	0	0	0	0	0
0	0	0	0	0	0	0	0	0	0	0	0	0	0
0	0	0	0	0	0	0	0	0	0	0	0	0	0
0	0	0	0	0	0	0	0	0	0	0	0	0	0
0	0	0	0	0	0	0	0	0	44	0	0	0	0
0	0	0	0	0	0	0	0	0	0	0	0	0	36
0	0	0	0	0	0	0	0	0	0	0	0	0	0
0	0	0	0	0	0	0	0	0	0	0	42	0	0
0	0	0	0	0	0	0	0	0	0	0	0	0	0
0	0	0	0	0	0	0	0	0	0	0	0	0	0
0	0	0	0	0	0	0	0	0	0	0	0	0	0
0	0	0	0	0	0	0	0	0	0	0	0	0	0
0	0	0	0	0	0	0	0	0	0	0	0	0	0
0	0	0	0	0	0	0	0	0	0	0	0	0	0
0	0	0	0	0	0	0	0	0	0	0	0	0	57
0	0	0	0	0	0	0	0	0	0	0	0	0	0
0	0	0	0	0	0	0	0	0	0	0	0	0	0
0	0	0	0	0	0	0	0	0	19	0	0	0	0
0	0	0	0	0	0	0	0	0	0	0	0	0	0
0	0	0	0	0	0	0	0	0	0	0	0	0	0
0	0	0	0	0	0	0	0	0	0	0	0	0	0
0	0	0	0	0	0	0	0	0	0	0	0	0	0
0	0	0	0	0	0	0	0	0	0	0	0	0	0
0	0	0	0	0	0	0	0	0	0	0	0	0	0
0	0	0	0	0	0	0	0	0	33	0	0	0	58
0	0	0	0	0	0	0	0	0	0	0	0	18	0
0	0	0	0	0	0	0	0	0	0	0	0	0	0
0	0	0	0	0	0	0	0	0	0	0	0	0	0
0	0	28	0	0	0	0	0	0	0	0	0	0	0
0	0	0	0	0	0	0	0	0	0	14	57	11	0
0	0	0	0	0	0	0	0	0	0	0	0	0	0
0	0	0	0	0	0	0	0	0	0	0	0	0	0
0	0	0	0	0	0	0	0	0	0	0	0	0	0
0	0	0	0	0	0	0	15	0	23	0	15	17	0
0	0	0	0	0	0	0	0	0	0	0	0	0	0
0	0	0	0	0	0	0	0	0	0	0	0	0	0
0	0	0	0	0	0	0	0	0	0	0	0	0	0
0	0	0	0	0	17	0	0	0	0	0	0	0	0
0	0	0	0	0	0	0	0	0	0	0	0	0	0
0	0	0	0	0	0	0	0	0	0	0	0	0	49
0	26	0	0	0	39	21	0	0	0	39	0	0	37
0	0	0	0	0	0	0	0	0	0	0	0	0	0
0	0	0	0	0	0	0	0	0	0	0	0	0	0
0	0	0	0	0	0	0	0	0	0	0	0	24	16
0	0	0	0	0	0	0	0	0	0	34	0	0	14
0	0	0	0	0	0	0	0	0	0	0	0	0	37
0	0	0	0	0	0	0	0	0	0	0	0	0	0
0	0	0	0	0	61	0	0	0	0	47	0	0	0
0	0	0	0	0	0	0	0	0	23	0	0	0	0
0	0	0	0	0	0	0	0	0	0	0	0	0	0
0	0	0	0	0	0	0	0	0	0	0	0	0	0
0	0	0	0	0	0	0	0	0	39	0	0	0	0
0	0	0	0	0	0	0	0	0	0	0	16	0	0
0	0	0	0	0	0	0	0	0	0	0	0	0	0
0	0	0	0	0	0	0	0	0	0	54	0	0	0
0	0	0	0	0	0	0	0	0	0	0	0	0	0
0	0	0	0	0	50	0	0	0	40	39	0	0	0
0	0	0	0	0	0	0	0	0	0	0	0	0	0
0	0	0	0	0	0	0	0	0	0	0	0	0	0
0	0	0	0	0	0	0	0	0	0	0	0	0	0
0	0	0	0	0	0	0	0	0	0	0	0	0	0
0	0	0	0	0	0	0	0	0	0	0	0	0	0
0	0	0	0	0	0	0	0	0	0	0	0	0	42
0	0	0	0	0	0	0	0	0	29	0	0	0	8
0	0	0	0	0	0	0	0	0	0	0	0	0	0
0	0	0	0	0	0	0	0	0	12	0	58	0	0
0	0	0	0	0	0	0	0	0	0	0	0	0	0
0	0	0	0	0	0	0	0	0	0	0	0	0	0
0	0	0	0	0	0	0	16	0	0	0	0	0	0
0	0	0	0	0	0	0	0	0	0	0	0	0	0
0	0	0	0	0	0	0	0	0	0	0	0	0	0
0	0	0	0	0	0	0	0	0	0	0	0	0	0
0	0	0	0	0	0	0	0	0	0	16	0	0	0
0	0	0	0	0	0	0	0	0	0	0	0	0	0
0	0	0	0	0	0	0	0	0	0	0	0	0	0
0	0	0	0	0	0	0	0	0	0	0	0	0	0
0	0	0	0	0	0	0	0	0	0	0	0	0	0
0	0	0	0	0	0	0	0	0	25	0	0	0	0
0	0	0	0	0	23	0	0	0	0	0	0	0	60
0	0	0	0	0	0	0	0	0	0	0	0	0	0
0	0	0	0	0	0	0	0	0	0	0	0	0	0
0	0	0	0	0	0	0	0	0	0	0	0	0	0
0	0	0	0	0	0	0	0	0	0	0	0	0	0
0	24	0	0	0	0	18	0	18	0	0	0	0	18
0	0	0	0	0	67	0	0	0	0	0	0	0	53
0	0	0	0	0	0	0	0	0	0	0	0	0	60
0	0	0	0	0	0	0	0	0	0	0	0	0	54
0	0	0	0	0	0	0	0	0	0	0	0	0	0
0	0	0	0	0	0	0	0	0	0	35	0	0	26
0	0	0	0	0	0	0	0	0	0	0	0	0	0
0	0	0	0	0	0	0	0	0	0	0	0	0	0
0	0	0	0	0	0	0	0	0	42	0	0	0	0
0	0	0	0	0	0	0	0	0	0	0	0	0	0
0	0	0	0	0	0	0	0	0	34	0	0	0	0
0	0	0	0	0	0	0	0	0	0	0	0	30	0
0	0	0	0	0	0	0	0	0	68	0	0	0	0
0	0	0	0	0	0	0	0	0	0	0	0	0	0
0	0	0	0	0	0	0	0	0	25	0	0	0	0
0	0	0	0	0	0	0	0	0	0	0	0	0	0
0	0	0	0	0	0	0	0	0	42	0	0	0	0
0	0	0	0	0	0	0	0	0	0	0	55	0	0
0	0	0	0	0	0	0	0	0	34	0	0	0	0
0	0	0	0	0	2	14	0	0	10	8	14	0	0
0	0	0	0	0	0	0	0	0	0	0	0	0	0
0	0	0	0	0	0	0	0	0	0	0	0	0	0
0	0	0	0	0	0	0	15	0	24	0	0	17	0
0	0	0	0	0	0	0	0	0	22	0	0	16	0
0	0	0	0	0	0	0	0	0	16	0	0	0	0
0	0	0	0	0	0	0	0	0	0	0	0	0	0
0	0	0	0	0	0	0	0	0	0	0	0	0	0
0	0	0	0	0	0	0	0	0	0	0	0	0	0
0	0	0	0	0	0	0	0	0	34	0	0	0	58
0	0	0	0	0	0	0	0	0	39	0	0	0	0
0	0	0	0	0	0	0	0	0	0	0	0	0	0
0	0	0	0	0	0	0	0	0	0	0	0	0	60
0	0	0	0	0	0	0	0	0	0	0	0	0	0
0	0	0	0	0	0	0	0	0	0	0	0	0	0
0	0	0	0	0	0	0	0	0	0	0	0	0	0
0	0	0	0	0	0	0	0	0	0	30	0	0	0
0	0	0	0	0	0	0	0	0	18	0	0	0	0
0	0	0	0	0	0	0	0	0	0	0	0	0	0
0	0	0	0	0	0	0	0	0	0	0	0	0	0
0	0	0	0	0	0	0	0	0	0	0	41	0	0
0	0	0	0	0	0	0	0	0	12	0	0	0	0
0	0	0	0	0	0	0	0	0	0	9	14	0	0
0	0	0	0	0	0	0	0	0	0	0	0	0	0
0	0	0	0	0	0	0	0	0	0	0	0	0	0
0	0	0	0	0	0	0	0	0	0	0	0	0	0
0	0	0	0	0	0	0	0	0	19	0	0	0	0
0	0	0	0	0	0	0	0	0	0	0	0	0	0
0	0	0	0	0	0	0	0	0	0	0	0	0	0
0	0	0	0	0	0	0	0	0	0	0	0	0	0
0	0	0	0	0	0	0	0	0	0	0	0	0	0
0	0	0	0	0	0	0	0	0	0	0	0	0	0
0	0	0	0	0	0	0	0	0	0	0	0	0	0
0	0	0	0	0	0	0	0	0	0	0	0	0	0
0	0	0	0	0	0	0	0	0	0	0	0	0	0
0	0	0	0	0	0	0	0	0	0	0	0	0	0
0	0	0	0	0	0	0	0	0	0	0	0	0	0
0	0	0	0	0	0	0	0	0	0	0	0	0	0
0	0	0	0	0	0	0	0	0	0	0	0	0	0
0	0	0	0	0	0	0	0	0	0	0	0	0	0
0	0	0	0	0	0	0	0	0	0	0	0	0	0
0	0	0	0	0	0	0	0	0	0	0	0	0	0
0	0	0	0	0	0	0	25	0	0	0	0	0	0
0	0	0	0	0	0	0	0	0	42	0	0	0	0
0	0	0	0	0	0	0	0	0	0	0	0	0	0
0	0	0	0	0	0	0	0	0	21	0	0	0	0
0	0	0	0	0	0	55	0	0	0	42	53	0	0
0	0	0	0	0	0	0	0	0	9	0	0	0	0
0	0	0	0	0	0	0	0	0	0	0	0	0	0
0	0	0	35	0	0	35	0	0	0	0	0	0	31
0	0	0	0	0	0	0	0	0	0	0	0	0	0
0	0	0	0	0	0	0	0	0	0	32	0	0	0
0	0	0	0	0	0	0	0	0	0	0	0	0	57
0	0	0	0	0	0	0	0	0	0	53	50	0	0
0	30	0	0	0	25	0	0	30	0	30	0	0	25
0	0	0	0	0	0	0	0	0	0	0	0	0	0
0	0	0	0	0	0	0	0	0	0	0	0	0	0
0	0	0	0	0	0	0	0	0	0	0	0	0	0
0	0	0	0	0	0	0	0	0	22	0	0	0	0
0	0	0	0	0	0	0	0	0	0	0	0	0	0
0	0	0	0	0	0	0	0	0	0	0	0	0	0
0	0	0	0	0	0	0	0	0	0	0	0	0	0
0	0	0	0	0	0	0	0	0	0	0	0	0	0
0	0	0	0	0	0	0	0	0	0	0	0	0	0
0	0	0	0	0	68	0	0	0	0	20	0	20	0
0	0	0	0	0	0	0	0	0	0	0	0	0	0
0	0	0	0	0	0	0	0	0	0	0	0	0	10
0	0	0	0	0	0	0	0	0	0	0	0	0	0
0	0	0	0	0	0	0	0	0	0	0	0	0	0
0	0	0	0	0	0	0	0	0	0	0	0	0	0
0	0	0	0	0	0	0	0	0	0	0	0	0	0
0	0	0	0	0	0	0	26	0	26	26	26	0	0
0	0	0	0	0	0	0	22	20	24	22	22	0	0
0	0	0	0	0	0	0	0	0	0	0	0	0	0
0	0	0	0	0	41	0	0	0	0	0	0	0	0
0	0	0	0	0	61	0	0	0	0	0	39	0	0
0	32	0	0	0	27	19	19	27	25	61	25	10	0
0	0	0	0	0	0	0	0	0	0	0	0	0	7
0	0	0	0	0	0	0	0	0	9	0	0	0	0
0	0	0	0	0	0	0	0	0	0	0	27	30	0
0	0	18	0	0	0	0	0	0	0	0	29	0	0
0	0	0	0	0	0	0	0	0	0	0	0	0	0
0	0	0	0	0	0	0	0	0	0	0	0	0	0
0	0	0	0	0	0	0	0	0	0	0	0	0	0
0	0	0	0	0	0	0	0	0	0	0	0	0	0
0	0	0	0	0	0	0	0	0	22	0	0	18	0
0	0	0	0	0	36	0	0	0	0	0	34	0	0
0	0	0	0	0	0	0	0	0	54	0	0	0	0
0	0	0	0	0	0	0	0	0	0	0	0	0	0
0	19	0	0	0	0	0	19	0	0	0	0	0	18
0	0	0	0	0	0	0	26	0	0	0	0	19	0
0	0	0	0	0	0	0	0	0	0	0	0	0	0
0	0	0	0	0	0	0	0	0	50	0	0	0	0
0	0	0	0	0	0	0	0	0	0	0	0	0	0
0	0	0	0	0	0	0	0	0	0	0	0	0	0
0	0	0	0	0	59	0	0	0	0	0	0	0	0
0	0	0	0	0	0	0	0	0	0	0	0	0	0
0	0	0	0	0	0	0	0	0	0	0	0	0	0
0	0	0	0	0	59	0	0	0	0	0	0	0	0
0	0	0	0	0	0	0	0	0	0	27	0	0	0
0	0	0	0	0	62	62	0	0	10	0	0	0	0
0	0	0	0	0	0	0	0	0	16	0	0	0	0
0	0	0	0	0	0	0	0	0	0	0	0	0	0
0	0	0	0	0	0	0	0	0	0	0	0	0	0
0	0	20	0	0	0	0	0	0	0	0	0	0	0
0	0	0	0	0	0	0	0	0	0	0	0	0	0
0	0	0	0	0	0	0	0	0	36	0	0	0	0
0	0	0	0	0	0	0	0	0	0	0	0	0	0
0	0	0	0	0	0	0	0	0	0	0	0	0	45
0	0	0	0	0	0	0	0	0	0	0	0	0	0
0	0	0	0	0	0	0	0	0	0	0	0	0	0
0	0	0	0	0	0	0	0	0	0	0	0	0	0
0	0	0	0	0	0	0	0	0	24	0	0	0	0
0	0	0	0	0	0	0	0	0	0	0	0	0	0
0	0	0	0	0	0	0	0	0	0	0	0	0	0
0	0	0	0	0	0	25	21	0	21	0	0	0	0
0	0	0	0	0	0	0	0	0	0	0	0	0	0
0	0	0	0	0	36	32	0	0	34	0	0	0	0
0	0	0	0	0	0	0	0	0	42	54	0	0	0
0	0	0	0	0	0	0	0	0	0	0	0	0	0
0	0	0	0	0	0	0	0	0	0	0	0	0	27
0	0	0	0	0	0	0	0	0	43	0	0	0	0
0	0	0	0	0	0	0	0	0	0	0	0	0	0
0	0	0	0	0	0	0	0	0	0	0	23	0	0
0	0	0	0	0	0	0	0	0	43	0	0	0	34
0	0	0	0	0	0	0	0	0	0	0	0	0	0
0	0	0	0	0	0	0	0	0	0	0	53	0	0
0	21	0	0	0	15	19	0	21	0	21	0	19	20
0	0	0	0	0	0	0	0	0	0	11	0	0	0
0	0	0	0	0	0	0	0	0	0	0	0	0	0
0	0	0	0	0	21	0	21	0	19	0	0	20	59
0	0	0	0	0	0	0	0	0	23	56	0	0	7
0	0	0	0	0	0	0	0	0	28	0	0	0	32
0	0	25	0	0	0	0	0	0	0	0	0	0	0
0	0	0	0	0	0	0	0	0	0	0	0	0	42
0	0	0	0	0	0	0	0	0	0	0	0	0	0
0	0	0	0	0	0	0	0	0	0	39	37	0	0
0	0	0	0	0	0	0	0	0	0	0	48	0	0
0	0	0	0	0	0	0	0	0	0	0	0	0	0
0	0	0	0	0	0	0	0	0	0	0	0	0	0
0	0	0	0	0	0	0	0	0	0	0	0	0	0
0	0	0	0	0	0	0	0	0	0	0	0	0	0
0	0	0	0	0	0	0	0	0	0	0	0	0	4
0	0	0	0	0	0	0	0	0	0	0	0	0	0
0	0	0	0	0	51	0	0	0	54	0	0	0	0
0	0	0	0	0	0	0	0	0	0	0	0	0	58
0	18	0	0	0	0	19	0	19	0	0	0	0	20
0	0	0	0	0	0	0	0	0	0	0	0	0	0
0	0	0	0	0	0	0	0	0	0	0	0	0	0
0	0	0	0	0	0	0	0	0	0	0	0	0	58
0	0	0	0	0	0	0	0	0	0	0	0	0	0
0	0	0	0	0	0	0	0	0	33	0	0	0	0
0	0	0	0	0	0	0	0	0	0	0	0	0	0
0	0	0	0	0	0	0	0	0	0	0	0	0	0
0	0	0	0	0	0	0	0	0	0	0	0	0	0
0	0	0	0	0	0	0	0	0	0	0	0	0	0
0	0	0	0	0	0	0	0	0	0	0	0	0	0
0	0	0	0	0	0	0	2	0	0	0	0	0	0
0	0	0	0	0	0	0	0	0	0	0	0	0	0
0	0	0	0	0	0	0	0	0	0	0	0	0	0
0	0	0	0	0	0	0	0	0	28	0	0	0	59
0	17	0	0	0	0	0	0	0	0	0	0	0	55
0	0	0	0	0	0	0	0	0	36	0	0	0	0
0	0	0	0	0	0	0	0	0	0	0	0	0	59
0	0	0	0	0	0	0	0	0	47	0	0	0	0
0	0	0	0	0	0	0	0	0	21	0	0	0	0
0	0	0	0	0	0	0	0	0	0	0	0	0	0
0	0	0	0	0	0	0	0	0	12	0	0	0	0
0	0	0	0	0	0	0	0	0	0	0	0	0	0
0	0	0	0	0	0	0	0	0	0	0	0	0	0
0	0	0	0	0	0	0	0	0	0	0	0	0	5
0	0	0	0	0	0	0	0	0	18	0	0	0	0
0	0	0	0	0	26	0	0	0	0	0	0	0	0
0	0	0	0	0	0	0	0	0	0	0	0	0	0
0	0	0	0	0	0	0	0	0	37	0	23	0	58
0	0	0	0	0	0	0	0	0	0	0	0	0	0
0	0	0	0	0	0	0	0	0	0	0	0	0	0
0	0	0	0	0	0	0	0	0	0	0	0	0	0
0	0	0	0	0	0	0	0	0	0	0	0	0	0
0	0	0	0	0	0	0	0	0	17	0	0	0	0
0	0	0	0	0	0	0	0	0	0	0	0	0	0
0	0	0	0	0	0	0	2	0	30	0	0	0	0
0	0	0	0	0	0	0	0	0	0	0	0	0	0
0	0	0	0	0	0	0	0	0	0	0	0	0	0
0	0	0	0	0	0	0	0	0	28	0	0	0	0
0	0	0	0	0	0	0	0	0	0	0	0	0	0
0	0	0	0	0	0	0	0	0	0	47	47	0	0
0	0	0	0	0	0	0	0	0	0	0	0	0	0
0	0	0	0	0	0	0	0	0	0	0	0	0	0
0	0	0	0	0	14	0	0	0	0	14	50	0	0
0	0	0	0	0	0	0	0	0	0	0	0	0	0
0	0	0	0	0	0	0	0	0	0	0	0	0	0
0	22	0	0	0	0	22	0	22	0	0	0	0	22
0	0	0	0	0	0	0	0	0	0	0	0	0	0
0	0	0	0	0	0	0	0	0	0	0	0	0	24
0	0	0	0	0	0	0	0	0	0	0	0	0	0
0	0	0	0	0	21	0	0	0	0	0	0	0	0
0	0	0	0	0	0	0	0	0	25	0	0	0	0
0	0	0	0	0	0	0	0	0	37	0	0	0	0
0	0	0	0	0	0	0	0	0	0	0	0	0	0
0	0	0	0	0	62	0	0	0	0	0	0	0	0
0	0	0	0	0	0	0	0	0	0	0	0	0	0
0	0	0	0	0	0	0	0	0	0	0	0	0	0
0	0	0	0	0	0	0	0	0	0	0	0	0	0
0	0	0	0	0	0	0	0	0	0	0	0	0	0
0	0	0	0	0	0	0	0	0	0	48	0	0	0
0	0	0	0	0	0	0	0	0	0	0	52	0	0
0	0	0	0	0	0	0	0	0	0	0	0	0	0
0	0	0	0	0	0	0	0	0	0	0	0	0	0
0	0	0	0	0	0	0	0	0	0	0	0	0	0
0	26	0	0	0	0	35	0	28	0	0	0	0	0
0	0	0	0	0	0	0	25	25	0	25	57	18	0
0	0	0	0	0	0	0	0	0	0	0	0	0	0
0	0	0	0	0	0	0	0	0	0	0	0	0	0
0	0	0	0	0	0	0	0	0	0	0	0	0	0
0	0	0	0	0	0	0	0	0	0	0	0	0	0
0	0	0	0	0	0	0	0	0	0	0	0	25	0
0	0	0	0	0	0	0	0	0	0	0	0	0	0
0	0	0	0	0	12	0	0	0	0	0	0	0	17
0	0	0	0	0	0	0	0	0	0	0	0	0	0
0	0	0	0	0	0	0	0	0	0	0	0	0	0
0	0	0	0	0	0	0	0	0	0	0	0	0	57
0	0	0	0	0	0	0	0	0	0	0	0	0	0
0	0	0	0	0	0	0	0	0	0	0	0	0	0
0	0	0	0	0	0	0	0	0	0	0	0	0	0
0	0	0	0	0	0	0	0	0	0	0	0	0	0
0	0	0	0	0	0	0	0	0	0	0	0	0	0
0	0	0	0	0	0	0	0	0	0	0	0	0	0
0	0	0	0	0	0	0	0	0	0	0	0	0	50
0	0	0	0	0	0	0	0	0	22	0	0	0	0
0	0	0	0	0	0	0	0	0	0	17	0	0	0
0	0	0	0	0	0	0	0	0	0	0	0	0	0
0	0	0	0	0	0	0	0	0	0	0	0	0	0
0	0	0	0	0	0	0	0	0	0	0	0	0	0
0	0	0	0	0	0	0	0	0	0	0	0	0	0
0	0	0	0	0	0	0	0	0	0	0	0	0	0
0	0	0	0	0	0	0	0	0	25	12	0	0	0
0	0	0	0	0	0	0	0	0	0	0	0	0	0
0	0	0	0	0	0	0	0	0	0	0	0	0	0
0	0	0	0	0	0	0	0	0	0	0	0	0	0
0	0	0	0	0	0	0	0	0	0	0	0	0	53
0	0	0	0	0	0	0	0	0	0	0	0	0	0
0	0	0	0	0	0	0	0	0	0	0	0	0	0
0	0	0	0	0	0	0	0	0	0	0	0	0	0
0	0	0	0	0	0	0	0	0	0	0	0	0	0
0	0	0	0	0	0	0	0	0	0	0	0	0	0
0	0	0	0	0	0	0	0	0	47	0	0	0	0
0	0	0	0	0	0	0	0	0	0	0	0	0	0
0	0	0	0	0	0	0	0	0	0	0	0	0	0
0	0	0	0	0	0	0	0	0	0	0	0	0	0
0	0	0	0	0	0	24	0	0	0	0	0	21	23
0	0	0	0	0	0	21	0	21	0	0	0	14	58
0	0	0	0	0	51	0	0	0	0	51	0	0	0
0	0	0	0	0	0	0	0	0	32	0	0	0	0
0	0	0	0	0	0	0	0	0	0	0	0	0	0
0	0	0	0	0	0	0	0	0	0	0	0	0	0
0	0	0	0	0	0	0	0	0	0	0	0	0	0
0	39	0	44	0	39	44	0	44	0	0	0	21	44
0	0	0	0	0	0	0	0	0	0	0	0	0	55
0	0	0	0	0	0	0	0	0	0	0	0	0	0
0	0	0	0	0	0	0	0	0	0	0	0	0	49
0	0	0	0	0	0	0	0	0	0	0	0	0	0
0	0	0	0	0	0	0	0	0	0	0	0	0	0
0	0	0	0	0	0	0	0	0	49	0	0	0	0
0	0	0	0	0	0	0	0	0	17	0	0	0	0
0	0	0	0	0	0	0	0	0	0	0	0	0	0
0	0	0	0	0	0	0	0	0	32	0	0	0	0
0	0	0	0	0	0	0	0	0	0	63	19	20	0
0	0	0	0	0	0	0	0	0	0	0	0	0	0
0	0	0	0	0	0	0	0	0	0	0	0	0	0
0	0	0	0	0	0	0	0	0	0	0	0	0	0
0	0	0	0	0	0	0	0	0	0	0	0	0	0
0	0	0	0	0	0	0	0	0	0	0	0	0	0
0	0	0	0	0	0	0	0	0	0	0	0	0	0
0	0	0	0	0	0	0	0	0	0	0	0	0	0
0	0	0	0	0	0	0	0	0	0	0	0	0	0
0	0	0	0	0	0	0	0	0	0	0	0	0	0
0	0	0	0	0	0	0	0	0	0	0	0	0	0
0	0	0	0	0	0	0	0	0	0	0	0	0	0
0	0	0	0	0	0	0	0	0	0	0	0	0	0
0	0	0	0	0	0	0	0	0	0	16	0	0	0
0	0	0	0	0	0	0	0	0	0	0	0	0	0
0	20	0	0	0	22	18	0	22	0	22	22	0	0
0	0	0	0	0	0	0	0	0	0	0	0	0	0
0	0	0	0	0	0	0	0	0	0	0	0	0	0
0	0	0	0	0	0	0	0	0	0	0	0	0	0
0	0	0	0	0	0	0	0	0	0	0	0	0	14
0	0	0	0	0	0	0	0	0	0	0	0	0	0
0	0	0	0	0	0	0	0	0	25	0	0	0	0
0	0	0	0	0	0	0	0	0	0	0	0	0	0
0	0	0	0	0	0	0	0	0	0	0	0	0	0
0	0	0	0	0	41	0	0	0	43	0	0	0	0
0	0	0	0	0	0	0	0	0	0	0	0	0	0
0	0	0	0	0	0	0	0	0	0	0	0	0	0
0	0	0	0	0	0	0	0	0	0	0	0	0	52
0	0	0	0	0	0	0	0	0	0	51	0	0	52
0	0	0	0	0	0	0	0	0	0	0	0	0	0
0	0	0	0	0	0	0	0	0	73	0	0	0	0
0	0	0	0	0	53	0	0	0	0	0	0	0	0
0	0	0	0	0	0	0	0	0	0	0	0	0	0
0	0	0	0	0	61	61	30	0	28	61	0	27	0
0	0	0	0	0	0	0	0	0	0	0	0	0	0
0	0	0	0	0	0	0	0	0	41	0	0	0	0
0	0	0	0	0	0	0	0	0	0	0	0	0	0
0	0	0	0	0	0	0	0	0	0	0	0	0	0
0	0	0	0	0	40	0	0	0	0	0	0	0	0
0	0	0	0	0	0	0	0	0	0	0	0	0	0
0	0	0	0	0	0	0	0	0	45	0	0	0	0
0	0	0	0	0	0	0	0	0	0	0	0	0	0
0	0	0	0	0	0	0	0	0	0	0	47	0	0
0	0	0	0	0	0	0	0	0	0	0	0	0	49
0	0	0	0	0	0	0	0	0	0	0	0	0	0
0	0	0	0	0	0	0	0	0	0	0	0	0	0
0	0	0	0	0	0	0	0	0	0	0	0	0	46
0	0	0	0	0	0	0	0	0	0	0	0	0	0
0	0	0	0	0	0	0	31	0	30	0	0	0	0
0	0	0	0	0	0	0	0	0	37	0	0	0	0
0	20	0	0	0	0	0	0	0	0	0	0	0	0
0	0	0	0	0	0	0	0	0	0	0	0	0	0
0	0	0	0	0	0	0	0	0	0	0	0	0	0
0	0	0	0	0	0	0	0	0	0	0	0	0	0
0	0	0	0	0	0	0	0	0	0	0	0	0	0
0	0	0	0	0	0	0	0	0	16	0	0	0	0
0	0	0	0	0	0	0	0	0	13	0	0	0	0
0	0	0	0	0	0	0	27	0	21	0	48	0	0
0	22	0	0	0	0	0	0	0	0	28	22	24	0
0	0	0	0	0	0	0	0	0	0	0	0	0	0
0	0	0	0	0	0	0	0	0	0	0	0	0	0
0	0	0	0	0	0	0	0	0	0	0	0	0	0
0	0	26	0	0	0	0	0	0	0	0	0	0	0
0	0	0	0	0	0	0	0	0	25	0	0	0	0
0	0	0	0	0	0	0	0	0	0	0	0	0	0
0	0	0	0	0	0	0	0	0	0	0	0	0	0
0	0	0	0	0	64	0	0	0	6	0	0	0	0
0	0	0	0	0	0	0	0	0	0	0	0	0	0
0	0	0	0	0	0	0	0	0	0	0	0	35	0
STATS
TN	1819	1842	1852	1867	1720	1805	1816	1824	1523	1703	1734	1733	1665
FP	55	32	22	7	154	69	58	50	351	171	140	141	209

## Sheet: 2_Gneg_P
Cleavage site	Philius	Phobius	PrediSi	RPSP	SigCleave	SigHMM	SignalP-NN	SignalP-HMM	Signal-Blast	Signal-CF	Signal-3L	SOSUIsignal	SPOCTOPUS
23	23	23	23	23	23	23	23	23	23	23	23	23	23
23	23	23	23	23	16	23	23	23	23	23	23	26	16
22	22	22	22	22	24	22	22	22	22	22	22	22	22
49	0	0	49	49	49	0	15	0	48	49	49	0	47
32	32	32	32	32	32	38	32	32	32	32	32	32	34
20	20	20	20	20	18	0	20	20	20	20	20	20	22
20	20	20	20	20	20	20	20	20	20	20	20	24	20
23	23	23	23	23	25	0	23	23	32	23	23	23	23
20	20	20	20	20	17	22	20	20	20	20	20	20	27
26	26	26	26	26	26	26	26	26	26	26	26	26	26
30	30	30	30	30	30	32	30	30	30	30	30	30	30
20	20	22	20	20	20	15	22	22	20	22	20	22	20
19	19	19	19	19	19	0	19	19	19	19	19	20	19
20	20	20	20	20	20	25	20	20	20	20	20	20	20
26	26	26	26	26	26	26	26	26	26	26	26	26	26
39	39	39	39	39	39	0	39	39	39	39	39	0	40
21	21	21	21	21	21	21	21	21	21	21	21	21	20
24	24	24	24	24	24	24	24	24	23	24	24	33	20
17	17	17	17	17	18	19	17	17	17	17	17	22	17
23	23	23	23	21	23	23	23	23	23	23	23	23	23
22	22	22	22	22	18	22	22	22	22	22	22	26	22
19	19	19	19	19	19	20	19	19	19	19	19	19	19
19	19	19	19	19	19	20	19	19	19	19	19	17	18
21	21	21	21	21	21	22	21	21	21	21	21	21	22
22	22	22	22	22	22	36	22	22	22	22	22	35	21
28	28	28	28	28	28	0	28	28	28	28	28	28	28
23	23	23	23	23	23	23	23	23	23	23	23	23	23
22	22	22	22	22	17	23	22	22	22	17	22	25	22
20	20	20	20	20	20	25	20	20	20	20	20	24	20
20	20	20	20	20	20	23	20	20	20	20	20	22	20
21	21	21	21	21	21	21	21	21	21	21	21	23	21
28	28	28	28	28	30	30	28	28	28	28	28	35	28
21	21	21	21	21	21	21	21	21	21	21	21	21	21
27	27	27	27	27	27	31	27	27	27	27	27	27	28
27	27	29	27	27	29	0	27	27	27	27	27	0	27
27	27	27	27	27	27	0	27	27	27	27	27	25	27
23	23	23	23	23	23	0	23	23	23	23	23	23	23
28	28	28	28	28	30	28	28	28	24	28	28	29	30
26	26	26	26	26	26	0	26	26	26	26	26	22	26
20	19	19	19	19	52	21	19	19	20	19	19	23	60
21	21	21	21	21	19	21	21	21	21	21	21	21	21
29	28	28	28	28	28	0	28	28	24	28	28	28	30
20	20	20	20	20	20	20	20	20	20	20	20	20	23
28	28	28	28	28	28	28	28	28	28	28	28	28	28
26	26	26	26	26	26	26	26	26	26	26	26	26	26
20	20	20	20	20	20	20	20	20	20	20	20	20	20
24	24	24	24	24	24	24	24	24	20	24	24	27	24
22	22	22	22	22	22	22	22	22	21	22	22	22	23
26	26	26	26	26	28	26	26	26	26	26	26	26	26
30	30	31	30	30	30	0	30	30	30	30	30	30	30
19	19	19	19	19	19	0	19	19	19	19	19	19	19
25	25	25	25	25	25	27	25	25	25	25	25	25	27
27	27	27	27	27	27	0	27	27	27	27	27	27	27
41	0	0	0	0	41	0	0	0	41	41	41	0	0
20	20	20	20	20	20	20	20	20	25	20	20	34	25
25	25	25	25	25	25	0	25	25	25	25	25	25	25
19	19	19	19	19	19	20	19	19	19	19	19	23	16
29	29	29	29	29	29	34	29	29	29	29	29	27	29
24	23	23	23	23	23	0	23	23	23	23	23	23	22
20	20	20	20	20	20	25	20	20	20	20	20	25	20
22	22	22	22	22	22	0	22	22	27	22	22	24	20
25	25	25	0	0	0	29	25	25	27	0	0	29	29
21	21	21	21	21	21	19	21	21	21	21	21	21	21
24	24	24	24	24	24	24	24	24	24	24	24	24	24
20	20	20	20	20	20	20	20	20	20	20	20	20	21
20	20	20	20	20	20	25	20	20	20	20	20	20	21
34	31	34	31	34	34	0	31	31	34	0	0	34	34
25	25	25	25	25	25	23	25	25	25	25	25	25	25
22	22	22	22	22	22	22	22	22	22	22	22	22	21
23	23	23	23	23	23	23	23	23	23	23	23	23	59
18	18	18	18	23	18	18	18	18	18	18	18	19	18
24	25	25	24	24	17	25	24	24	24	25	24	25	24
23	23	23	23	23	23	21	23	23	24	23	23	23	23
19	19	19	19	19	19	24	19	19	24	19	19	16	19
21	21	21	21	21	21	21	21	21	20	21	21	21	21
21	21	21	21	21	21	21	21	21	20	21	21	21	23
20	20	20	20	20	18	20	20	20	20	20	20	20	20
22	22	22	22	22	22	23	22	22	22	22	22	28	23
23	22	22	22	22	22	22	22	22	22	22	22	22	24
25	25	25	25	25	25	0	25	25	25	25	25	25	25
24	24	24	24	24	24	24	24	24	24	24	24	24	24
23	20	23	20	23	20	23	23	23	23	23	20	29	22
20	20	20	20	20	20	26	20	20	20	20	20	20	21
20	20	20	20	20	20	26	20	20	20	20	20	20	21
35	35	35	35	35	41	28	35	35	35	35	35	35	35
30	30	30	30	30	18	19	30	30	19	32	19	30	32
20	20	20	20	20	20	0	20	20	21	20	20	18	18
25	25	25	25	25	25	25	25	25	25	25	25	25	25
23	23	23	23	23	23	23	23	23	23	23	23	27	24
44	0	44	44	0	44	0	16	37	44	16	16	35	44
45	35	45	45	45	30	45	45	45	45	55	55	0	45
25	25	25	25	25	25	25	25	25	25	25	25	25	25
29	29	29	29	29	29	29	29	29	29	29	29	29	28
20	20	20	20	20	20	20	20	20	20	20	20	20	20
27	27	27	27	27	27	27	27	27	27	27	27	27	28
26	26	26	26	26	26	26	26	26	26	26	26	26	26
27	27	27	27	27	27	20	27	27	27	27	27	33	27
23	23	23	23	23	23	21	23	23	23	23	23	23	23
44	0	0	44	44	44	0	44	44	44	44	39	0	44
34	34	34	34	34	34	34	34	34	32	34	34	10	32
24	24	24	24	24	24	0	24	24	24	24	24	24	24
27	27	27	27	27	27	27	27	27	27	27	27	27	27
32	32	32	32	32	17	32	32	32	32	32	32	30	32
22	22	22	22	22	22	22	22	22	22	22	22	22	22
30	30	30	30	30	30	0	30	30	31	47	30	0	0
28	28	28	28	28	28	25	28	28	28	28	28	35	28
21	21	21	21	21	19	21	21	21	24	21	21	21	21
19	19	19	19	19	19	20	19	19	19	19	19	19	19
20	20	20	20	20	20	20	20	20	20	20	20	20	20
17	17	17	17	17	17	15	17	17	17	17	17	15	17
20	20	20	20	20	20	0	20	20	18	20	20	20	20
20	23	23	23	23	23	0	23	23	29	23	23	25	25
45	25	25	0	0	0	25	25	0	45	54	52	0	0
47	0	18	0	0	33	0	10	0	0	0	0	10	0
20	20	20	20	20	20	20	20	20	20	20	20	20	21
18	18	18	18	18	20	0	18	18	18	18	18	17	18
21	21	21	21	21	21	0	21	21	21	21	21	22	22
21	21	21	21	21	21	0	21	21	21	21	21	20	21
53	0	0	53	45	53	53	0	0	56	53	53	0	53
34	34	34	34	34	34	31	34	34	34	34	34	31	34
21	21	21	21	21	21	21	21	21	24	21	21	34	20
35	35	35	35	35	35	0	35	35	25	35	35	35	35
22	22	22	22	22	22	22	22	22	21	22	22	22	24
22	22	20	22	22	16	22	22	22	22	22	22	16	20
22	22	22	22	22	22	22	22	22	22	22	22	22	20
36	38	38	38	36	39	33	38	36	36	38	36	36	39
33	33	33	33	33	33	0	33	33	33	33	33	33	33
22	22	22	22	22	22	0	22	22	22	22	22	22	22
33	31	33	33	33	33	26	33	33	33	33	33	31	33
30	30	30	30	30	30	0	30	30	30	30	30	24	30
36	36	36	36	36	36	0	36	36	36	36	36	36	36
19	19	19	19	19	16	19	19	19	21	19	19	27	17
16	16	16	16	16	16	16	16	16	16	16	16	16	50
21	20	20	20	21	21	20	21	20	21	20	20	33	21
21	21	21	21	21	21	21	21	21	21	21	21	33	21
23	23	23	23	23	23	23	23	23	23	23	23	21	23
23	23	23	23	23	23	21	23	23	23	23	23	23	23
26	26	26	26	26	26	0	26	26	26	26	26	26	23
22	22	22	22	22	22	20	22	22	22	22	22	22	22
23	23	23	23	23	23	25	23	23	25	23	23	26	26
19	23	23	23	23	23	0	23	23	25	23	23	23	23
21	21	21	21	21	21	0	21	21	25	21	21	21	22
21	21	21	21	0	21	21	21	21	21	21	21	22	60
22	22	22	22	22	22	22	22	22	23	22	22	22	22
21	21	21	21	21	21	17	21	21	21	21	21	21	20
24	24	24	24	24	20	0	24	24	24	24	24	24	29
22	22	22	22	22	22	22	22	22	22	22	22	27	22
38	38	40	37	0	36	0	37	36	38	36	38	38	38
25	25	25	25	25	26	18	25	25	25	25	25	25	25
52	0	0	52	0	52	0	43	52	52	47	47	0	60
25	25	25	25	25	25	35	25	25	25	25	25	33	25
24	24	24	24	24	24	24	24	24	30	24	24	28	24
22	22	22	22	22	22	22	22	22	22	22	22	17	22
25	25	25	25	25	25	0	25	25	25	25	25	25	24
35	35	27	35	35	24	22	35	35	35	35	35	35	36
20	20	20	20	20	20	0	20	20	20	20	20	20	19
29	29	29	29	29	26	29	29	29	29	29	29	33	29
32	32	32	32	32	36	33	32	32	36	32	32	32	36
23	23	23	23	23	23	24	23	23	23	23	23	23	23
43	43	43	43	43	41	0	43	43	43	43	43	35	43
21	21	21	21	21	21	21	21	21	21	21	21	21	21
20	20	20	20	20	20	20	20	20	20	20	20	15	20
37	0	45	43	0	43	0	37	37	35	45	37	37	43
24	24	24	24	24	24	0	24	24	24	24	24	26	24
31	0	0	0	0	18	24	15	32	31	18	18	26	0
19	25	19	19	19	19	19	19	19	19	19	19	19	48
26	26	28	26	26	28	26	26	26	26	26	26	26	26
27	27	27	27	27	27	0	27	27	27	0	27	20	25
19	19	19	19	19	16	28	19	19	19	28	19	28	28
24	24	24	24	24	24	22	24	24	22	24	24	22	19
26	26	26	26	26	26	26	26	26	26	26	26	35	26
25	25	25	25	25	23	26	25	25	25	25	25	25	24
20	20	20	20	20	20	0	20	20	20	20	20	24	20
20	20	20	20	20	20	18	20	20	21	20	20	18	20
25	25	25	25	23	25	23	25	25	25	25	25	23	25
26	26	26	26	26	19	26	26	26	26	19	19	27	25
24	24	24	24	24	24	24	24	24	21	24	24	24	24
23	23	23	23	23	23	0	23	23	23	23	23	23	23
26	26	26	26	26	26	0	26	26	26	26	26	26	26
29	0	0	0	0	0	0	8	0	0	12	30	0	0
19	0	0	55	0	39	57	0	0	19	55	51	0	0
19	19	19	19	19	19	19	19	19	19	19	19	19	20
21	21	21	21	21	21	19	21	21	20	21	21	21	22
23	23	23	23	23	20	20	23	23	22	23	23	27	23
22	22	22	22	22	22	19	22	22	22	22	22	26	27
22	22	22	22	22	22	19	22	22	22	0	22	26	26
22	22	22	22	22	22	19	22	22	22	22	22	26	27
23	23	23	23	23	23	23	23	23	23	23	23	23	23
29	29	25	29	29	29	30	29	29	15	29	29	33	28
19	19	19	19	19	19	19	19	19	18	19	19	26	24
29	29	29	29	29	29	22	29	29	29	29	29	29	29
24	24	24	24	24	24	0	24	24	26	24	24	28	24
35	34	34	24	34	34	22	34	34	24	34	22	34	33
24	24	24	24	24	24	24	24	24	24	24	24	24	21
22	22	22	22	22	22	24	22	22	22	22	22	24	23
38	33	42	33	33	33	31	33	33	33	33	33	31	39
24	24	24	24	24	24	29	24	24	28	24	24	28	24
29	29	29	29	29	29	29	29	29	33	29	29	29	31
25	25	25	25	25	25	23	25	25	25	25	25	25	25
23	23	23	23	23	23	23	23	23	23	23	23	23	23
24	24	24	24	24	24	25	24	24	24	24	24	24	25
21	21	21	21	0	18	18	21	21	21	18	21	23	24
22	22	22	22	0	19	0	22	22	22	22	22	24	27
20	21	21	21	21	21	21	21	21	20	21	21	19	20
23	23	23	23	23	23	21	23	23	23	23	23	21	22
23	23	23	23	23	23	23	23	23	23	23	23	17	20
22	22	22	22	22	15	22	22	22	22	15	22	22	24
20	20	20	20	20	20	20	20	20	20	20	20	20	20
23	23	23	23	23	25	25	23	23	23	0	23	27	22
19	19	19	19	19	19	21	19	19	20	19	19	30	19
21	21	21	21	21	21	21	21	21	21	21	21	19	21
21	21	21	21	21	21	21	21	21	21	21	21	21	21
19	19	19	19	19	19	17	19	19	19	19	19	19	18
21	21	21	21	21	21	21	21	21	21	21	21	21	21
21	21	21	21	21	21	21	21	21	21	21	21	21	21
19	19	19	19	19	19	19	19	19	19	19	19	19	18
21	21	21	21	21	21	19	21	21	21	21	21	21	21
22	22	22	22	22	22	20	22	22	22	22	22	22	22
21	21	19	21	19	21	21	21	21	21	21	21	19	19
19	19	19	19	19	19	19	19	19	20	19	19	24	19
21	21	21	21	21	21	22	21	21	21	21	21	21	22
20	20	20	20	20	20	0	20	20	20	20	20	20	20
19	19	19	19	19	19	0	19	19	19	19	19	19	19
23	23	23	23	23	23	24	23	23	23	23	23	30	23
22	22	22	22	22	24	22	22	22	22	22	22	26	49
22	22	22	22	22	22	22	22	22	22	22	22	29	22
20	20	20	20	20	17	18	20	20	20	20	20	24	20
26	26	26	26	26	26	26	26	26	26	26	26	24	26
28	28	28	28	28	28	28	28	28	28	28	28	22	28
20	20	20	20	20	20	20	20	20	20	20	20	20	20
26	26	26	26	26	26	0	26	26	26	26	26	26	27
22	22	22	22	22	18	0	22	22	25	22	22	23	25
21	21	21	21	21	21	16	21	21	22	21	21	16	18
22	22	22	22	22	22	22	22	22	22	22	22	22	22
22	22	22	22	22	22	22	22	22	22	22	22	22	22
22	22	22	22	22	22	22	22	22	22	22	22	17	22
26	26	26	26	26	0	23	26	26	26	26	26	21	23
34	34	34	34	34	34	34	34	34	34	34	34	0	33
52	0	0	52	52	62	0	0	23	56	52	52	0	52
21	21	21	21	21	19	21	21	21	21	21	21	28	17
33	22	22	22	22	22	22	22	22	33	22	22	22	22
25	25	25	25	25	25	24	25	25	25	25	25	21	24
34	34	34	34	0	34	0	34	34	34	34	34	34	24
38	38	0	0	0	23	0	19	38	36	38	38	0	36
21	21	21	21	21	21	16	21	21	21	21	21	17	21
21	21	21	21	21	21	21	21	21	21	21	21	21	21
21	21	21	21	21	21	21	21	21	21	21	21	18	21
20	20	20	20	20	20	0	20	20	20	20	20	20	20
55	0	0	55	0	55	0	0	0	56	55	55	0	52
34	34	34	34	34	32	34	34	34	34	34	34	34	34
24	24	24	24	24	24	24	24	24	24	24	24	24	56
22	22	21	22	22	22	15	22	22	22	22	22	22	56
40	20	20	0	0	9	25	15	22	23	15	15	24	20
31	31	31	31	31	31	28	31	31	31	31	31	31	31
23	23	23	23	23	33	25	23	23	23	23	21	25	23
29	29	29	29	29	29	29	29	29	29	29	29	35	29
26	26	26	26	26	26	26	26	26	26	26	26	27	27
22	22	22	22	22	22	22	22	22	22	22	22	22	21
21	21	21	21	21	21	21	21	21	21	21	21	0	21
20	20	20	20	0	19	20	16	20	20	20	20	16	20
24	24	24	24	24	24	24	24	24	24	24	24	24	25
21	21	21	21	21	21	21	21	21	21	21	21	23	21
27	27	27	27	27	27	0	27	27	27	62	27	27	27
25	25	25	25	25	25	25	25	25	25	25	25	25	26
23	23	25	23	23	23	23	23	23	23	23	23	27	23
23	23	23	23	23	23	22	23	23	23	23	23	23	23
26	26	26	26	26	24	23	26	26	26	26	26	26	26
28	28	28	28	28	28	26	28	28	28	28	28	0	27
25	25	25	25	27	25	34	25	25	25	42	25	25	25
23	23	23	23	23	23	23	23	23	23	23	23	23	23
31	38	38	30	30	30	38	30	30	36	30	30	30	39
25	23	25	25	25	25	20	25	25	25	25	25	23	25
27	27	28	27	0	28	28	27	27	28	27	25	34	0
23	23	23	25	23	23	21	23	25	23	25	25	23	23
22	22	22	22	22	22	19	22	22	22	22	22	20	21
56	56	56	56	56	56	0	0	56	56	61	56	0	56
25	25	25	25	25	25	33	25	25	25	25	25	25	25
22	22	22	22	22	22	29	22	22	21	22	22	20	22
25	25	25	25	25	25	17	25	25	27	25	19	25	25
20	20	20	20	20	18	20	20	20	20	20	20	20	20
20	20	20	20	20	20	20	20	20	20	20	20	20	20
21	21	21	21	21	19	0	21	21	21	21	21	19	21
24	24	24	24	24	64	0	24	24	30	24	24	26	23
23	23	23	21	21	21	23	21	21	23	21	21	19	21
23	23	23	23	23	23	23	23	23	23	23	23	29	29
19	19	19	19	19	19	19	19	19	19	19	19	19	19
22	22	22	22	22	22	22	22	22	22	22	22	13	22
23	23	23	23	23	23	23	23	23	23	23	23	21	23
19	19	19	19	19	19	19	19	19	19	19	19	19	19
24	24	24	24	24	24	24	24	24	24	24	24	24	24
26	27	26	27	26	26	0	26	26	26	26	26	27	26
37	37	37	37	37	37	37	37	37	27	37	37	37	38
22	22	22	22	22	22	14	22	22	22	22	22	22	22
25	25	25	25	25	26	26	25	25	25	25	25	23	26
21	21	21	21	21	21	21	21	21	21	21	21	21	21
30	30	30	30	30	30	30	30	30	30	30	30	0	30
22	22	22	22	22	22	21	22	22	23	22	22	22	22
52	0	0	52	0	52	0	0	52	56	52	52	0	49
23	23	23	23	23	23	23	23	23	23	23	23	30	23
23	23	23	23	23	23	23	23	23	23	23	23	23	23
25	25	25	25	25	25	25	25	25	25	25	25	25	23
33	0	33	33	33	33	33	33	33	29	33	33	0	32
20	20	20	20	20	20	20	20	20	20	20	20	15	20
26	25	25	26	26	23	31	26	26	26	26	25	31	28
22	22	22	22	22	22	22	22	22	22	22	22	22	20
25	25	25	25	25	25	0	25	25	25	25	25	25	24
21	21	21	21	21	21	21	21	21	21	21	21	25	21
TP	268	264	278	268	229	129	274	278	241	264	274	150	175
FN	39	43	29	39	78	178	33	29	66	43	33	157	132
Sensitivity	0.872964	0.859935	0.905537	0.872964	0.745928	0.420195	0.892508	0.905537	0.785016	0.859935	0.892508	0.488599	0.570033
Specificity	0.947883	0.970684	0.980456	0.993485	0.423453	0.947883	0.947883	0.970684	0.765472	0.863192	0.869707	0.915309	0.947883
Accuracy	0.910423	0.915309	0.942997	0.933225	0.584691	0.684039	0.920195	0.938111	0.775244	0.861564	0.881107	0.701954	0.758958

## Sheet: 2_Gneg_N
No cleavage site	Philius	Phobius	PrediSi	RPSP	SigCleave	SigHMM	SignalP-NN	SignalP-HMM	Signal-Blast	Signal-CF	Signal-3L	SOSUIsignal	SPOCTOPUS
0	19	0	0	0	64	0	0	0	0	0	0	22	31
0	0	0	0	0	46	0	0	0	0	0	0	0	0
0	0	0	0	0	0	0	0	0	0	0	0	0	0
0	0	0	0	0	46	0	0	0	0	0	0	0	0
0	0	0	0	0	50	0	0	0	0	0	0	0	0
0	0	0	0	0	0	0	0	0	0	0	0	0	0
0	0	0	0	0	0	0	0	0	0	0	0	27	0
0	0	0	0	0	37	37	0	0	27	0	0	33	0
0	0	0	0	0	42	0	0	0	0	0	0	0	0
0	0	0	0	0	0	0	0	0	0	0	0	0	0
0	21	0	0	0	18	0	0	0	22	16	41	0	18
0	0	0	0	0	0	0	0	0	0	0	0	0	0
0	0	0	0	0	0	0	0	0	49	0	0	0	0
0	0	0	0	0	45	0	0	0	0	0	0	0	0
0	0	0	0	0	69	0	0	0	28	0	0	0	0
0	0	0	0	0	49	0	0	0	0	1	23	23	0
0	0	0	0	0	67	0	0	0	38	0	0	0	0
0	0	0	0	0	52	0	0	0	0	0	0	0	0
0	0	0	0	0	44	0	0	0	40	0	0	0	0
0	0	0	0	0	0	0	0	0	0	0	0	0	0
0	0	0	0	0	56	0	0	0	0	0	0	0	0
0	0	0	0	0	35	0	0	0	0	0	0	33	0
0	0	0	0	0	0	0	0	0	0	0	0	0	0
0	0	0	0	0	0	0	0	0	0	0	0	0	0
0	0	0	0	0	0	0	0	0	0	0	0	0	0
0	0	0	0	0	49	0	0	0	0	0	0	0	0
0	0	0	0	0	23	0	0	0	0	0	0	0	0
0	0	0	0	0	0	0	0	0	0	0	0	0	0
0	0	0	0	0	58	0	0	0	0	0	0	0	0
0	0	0	0	0	35	0	0	0	0	0	0	0	0
0	0	0	0	0	9	0	0	0	0	0	0	0	0
0	0	0	0	0	65	0	0	0	11	0	0	0	0
0	0	0	0	0	0	0	0	0	18	26	33	0	0
0	0	0	0	0	0	0	0	0	0	0	0	0	0
0	0	0	0	0	0	0	0	0	0	0	0	0	0
0	0	0	0	0	41	0	0	0	0	0	0	0	0
0	0	0	0	0	15	0	0	0	21	24	0	0	0
0	0	0	0	0	0	0	14	0	0	0	0	0	0
0	0	0	0	0	62	0	0	0	0	0	0	0	0
0	0	0	0	0	0	42	0	0	0	0	0	0	0
0	0	0	0	0	52	0	0	0	0	0	0	0	0
0	0	0	0	0	35	36	0	0	46	13	54	13	36
0	0	0	0	0	0	0	0	0	0	0	0	0	0
0	0	0	0	0	0	0	0	0	0	0	0	0	0
0	0	0	0	0	0	0	0	0	0	31	0	0	0
0	0	0	0	0	69	0	0	0	0	0	0	0	0
0	0	0	0	0	0	0	0	0	0	0	0	13	0
0	0	0	0	0	0	0	0	0	0	0	0	0	60
0	0	0	0	0	62	0	0	0	0	0	0	0	0
0	0	0	0	0	60	0	0	0	34	0	0	0	0
0	0	0	0	0	42	0	0	0	24	49	0	0	0
0	0	0	0	0	0	0	0	0	0	0	0	0	0
0	0	0	0	0	0	0	0	0	31	0	0	0	0
0	0	0	0	0	0	0	0	0	0	0	0	0	0
0	0	0	0	0	49	0	0	0	0	0	0	10	0
0	0	0	0	0	52	0	0	0	0	0	0	0	0
0	0	0	0	0	65	0	0	0	0	33	0	0	0
0	0	0	0	0	0	0	0	0	0	0	0	0	0
0	0	0	0	0	31	0	0	0	0	0	0	0	0
0	0	0	0	0	62	0	0	0	0	0	0	0	0
0	0	0	0	0	31	0	0	0	0	0	0	0	0
0	0	0	0	0	31	0	0	0	0	31	29	0	0
0	0	0	0	0	41	0	0	0	0	0	0	0	0
0	0	0	0	0	0	0	0	0	0	0	0	0	0
0	0	0	0	0	17	0	0	0	0	0	0	0	0
0	0	0	0	0	18	0	0	0	0	0	0	0	0
0	0	0	0	0	0	0	0	0	0	0	0	0	0
0	0	0	0	0	59	0	0	0	0	0	0	0	0
0	0	0	0	0	28	0	0	0	0	0	0	0	0
0	0	0	0	0	45	0	0	0	45	0	0	0	0
0	0	0	48	0	48	0	0	0	0	48	48	0	0
0	0	0	0	0	32	0	0	0	23	0	0	27	0
0	0	0	0	0	11	0	0	0	0	59	15	0	0
0	0	0	0	0	36	0	0	0	0	0	0	0	48
0	0	0	0	0	67	65	0	0	0	33	35	35	0
0	0	0	0	0	41	0	0	0	0	0	0	0	0
0	0	0	0	0	57	57	0	0	42	57	47	30	55
0	0	0	0	0	0	0	0	0	0	0	0	0	0
0	0	0	0	0	56	56	0	0	0	0	0	0	0
0	0	0	0	0	0	0	0	0	0	0	0	0	0
0	0	0	0	0	0	0	0	0	0	0	0	0	0
0	0	0	0	0	27	0	0	0	0	27	27	0	0
0	0	0	0	0	38	0	0	0	13	0	0	0	0
0	0	0	0	0	62	0	0	0	0	0	0	0	0
0	0	0	0	0	24	0	0	0	0	24	24	0	0
0	0	0	0	0	61	0	0	0	0	0	0	0	0
0	0	0	0	0	58	69	0	0	0	0	0	0	0
0	0	0	0	0	0	0	0	0	11	0	0	0	0
0	0	0	0	0	0	0	0	0	0	0	0	0	0
0	0	0	0	0	56	0	0	0	0	0	0	0	0
0	0	0	0	0	15	0	0	0	0	0	0	0	0
0	0	0	0	0	53	0	0	0	34	0	0	0	0
0	0	0	0	0	0	0	0	0	0	0	0	0	0
0	0	0	0	0	45	0	0	0	40	0	0	0	0
0	0	0	0	0	0	0	0	0	0	0	0	0	0
0	0	0	0	0	0	0	0	0	0	0	0	0	0
0	0	0	0	0	0	0	0	0	0	23	23	0	0
0	0	0	0	0	8	0	0	0	0	0	0	0	0
0	0	0	0	0	0	0	0	0	0	0	0	0	0
0	35	35	35	35	31	35	35	35	31	31	31	31	34
0	0	0	0	0	0	0	0	0	33	0	0	0	0
0	0	0	0	0	67	0	0	0	0	0	0	0	0
0	0	0	0	0	59	0	6	0	0	59	57	0	0
0	0	0	0	0	0	0	0	0	0	0	0	0	0
0	0	0	0	0	0	0	0	0	0	14	51	0	0
0	0	0	0	0	52	0	0	0	21	1	51	0	0
0	0	0	0	0	0	0	0	0	0	0	0	0	0
0	0	0	0	0	0	0	0	0	0	0	0	0	0
0	0	0	0	0	0	0	0	0	0	0	0	0	0
0	0	0	0	0	39	0	0	0	8	0	0	0	0
0	0	0	0	0	0	0	0	0	0	0	0	0	0
0	0	0	0	0	56	0	0	0	62	0	0	0	0
0	0	0	0	0	0	0	0	0	0	0	0	0	0
0	0	0	0	0	56	0	0	0	53	0	0	0	0
0	0	0	0	0	42	0	0	0	0	0	0	0	0
0	0	0	0	0	29	0	0	0	0	0	0	0	0
0	0	0	0	0	19	0	0	0	39	37	0	0	0
0	0	0	0	0	59	0	0	0	0	0	0	0	0
0	0	0	0	0	22	0	0	0	0	0	0	0	0
0	0	0	0	0	30	0	0	0	0	28	44	0	0
0	0	0	0	0	26	0	0	0	26	44	55	0	0
0	0	0	0	0	0	0	0	0	0	0	0	0	0
0	0	0	0	0	0	0	0	0	0	0	0	0	0
0	0	0	0	0	0	0	0	0	0	0	0	0	0
0	0	0	0	0	65	0	0	0	0	0	0	0	0
0	0	0	0	0	0	0	0	0	0	0	0	0	0
0	0	0	0	0	0	0	0	0	0	0	0	0	0
0	0	0	0	0	0	0	0	0	0	0	0	0	0
0	0	0	0	0	8	0	0	0	0	0	0	0	0
0	0	0	0	0	0	0	0	0	0	0	0	0	0
0	0	0	0	0	64	0	0	0	0	64	56	0	0
0	0	0	0	0	8	0	0	0	12	1	0	0	0
0	0	0	0	0	0	0	0	0	0	0	0	0	0
0	0	0	0	0	0	0	0	0	0	0	0	0	0
0	0	0	0	0	35	0	0	0	32	0	0	0	0
0	20	20	0	0	65	12	0	0	20	0	0	0	15
0	0	0	0	0	8	0	0	0	32	0	0	0	0
0	0	0	0	0	0	0	0	0	0	0	0	0	0
0	0	0	0	0	0	0	0	0	39	0	0	0	0
0	25	0	0	0	25	0	0	25	0	14	23	19	0
0	0	0	20	0	11	0	20	20	0	20	20	0	0
0	0	0	0	0	0	0	0	0	0	0	0	0	0
0	0	0	0	0	0	0	0	0	0	0	0	0	0
0	0	0	0	0	27	0	0	0	0	46	37	0	0
0	0	0	0	0	40	0	0	0	40	0	0	0	0
0	0	0	0	0	41	0	0	0	0	0	0	0	0
0	0	0	0	0	54	0	0	0	0	13	54	0	15
0	0	0	0	0	0	0	0	0	0	0	0	0	0
0	0	0	0	0	29	0	0	0	45	0	0	0	0
0	0	0	0	0	13	0	13	0	0	0	0	0	0
0	0	0	0	0	24	0	0	0	0	0	0	0	0
0	0	0	0	0	0	0	0	0	22	0	0	0	0
0	0	0	0	0	62	0	0	0	0	0	0	0	0
0	0	0	0	0	59	0	0	0	0	0	0	0	0
0	0	0	0	0	0	0	0	0	0	1	60	0	0
0	0	0	0	0	51	0	0	0	0	0	0	20	0
0	0	0	0	0	14	0	0	0	0	0	29	25	0
0	0	0	0	0	45	0	0	0	56	0	0	0	0
0	0	0	0	0	47	0	0	0	0	0	0	0	0
0	0	0	0	0	0	0	0	0	0	0	0	0	0
0	0	0	0	0	0	0	0	0	44	0	0	0	0
0	0	0	0	0	8	0	0	0	0	0	0	0	0
0	0	0	0	0	41	0	0	0	0	0	0	0	0
0	25	19	0	0	68	20	25	19	19	0	0	18	19
0	18	18	18	0	18	20	18	18	18	18	18	18	18
0	0	0	0	0	0	0	0	0	0	0	0	0	0
0	0	0	0	0	39	0	0	0	0	0	0	0	0
0	0	0	0	0	65	0	0	0	11	0	0	0	0
0	0	0	0	0	27	0	0	0	0	0	0	0	0
0	0	0	0	0	4	0	0	0	0	0	0	0	0
0	0	0	0	0	0	0	0	0	0	0	0	0	0
0	0	0	0	0	56	29	0	0	35	0	28	35	0
0	24	0	0	0	29	0	24	24	32	29	29	24	0
0	0	0	0	0	0	0	0	0	38	35	0	0	0
0	0	0	0	0	6	0	0	0	0	0	0	0	0
0	0	0	0	0	0	0	0	0	0	0	0	0	45
0	0	0	0	0	0	0	0	0	59	0	0	0	0
0	0	0	0	0	60	0	0	0	25	36	57	0	0
0	0	0	0	0	65	67	0	0	0	0	54	0	0
0	0	0	0	0	30	0	0	0	0	0	0	0	0
0	0	0	0	0	6	0	0	0	0	0	0	0	0
0	0	0	0	0	0	0	0	0	46	0	0	0	0
0	0	0	0	0	45	0	0	0	0	0	0	0	0
0	0	0	0	0	0	0	0	0	0	0	0	0	0
0	0	0	0	0	0	0	0	0	0	0	0	0	0
0	0	0	0	0	47	0	0	0	0	0	0	0	0
0	0	0	0	0	0	0	0	0	0	0	0	0	0
0	0	0	0	0	32	0	0	0	0	0	0	0	0
0	0	0	0	0	0	0	0	0	0	0	0	0	0
0	0	0	0	0	0	0	0	0	0	0	0	0	0
0	0	0	0	0	0	0	0	0	0	0	0	0	0
0	0	0	0	0	0	0	0	0	29	0	0	0	0
0	0	0	0	0	0	0	0	0	14	0	0	0	0
0	0	0	0	0	11	0	0	0	35	36	37	4	0
0	0	0	0	0	0	0	0	0	0	0	0	0	0
0	0	0	0	0	0	0	0	0	0	0	0	0	0
0	0	0	0	0	37	0	0	0	0	0	0	0	0
0	0	0	0	0	29	0	29	0	52	0	0	0	0
0	0	0	0	0	30	0	0	0	0	0	0	0	0
0	0	0	0	0	0	0	0	0	0	0	0	0	0
0	0	0	0	0	0	0	0	0	0	0	0	0	0
0	0	0	0	0	0	0	0	0	0	0	0	0	0
0	0	0	0	0	68	0	0	0	18	0	0	0	0
0	0	0	0	0	15	0	15	0	0	0	0	0	0
0	0	0	0	0	47	0	0	0	17	0	0	0	0
0	0	0	0	0	46	0	0	0	0	0	0	0	0
0	0	0	0	0	60	0	0	0	0	0	0	0	0
0	0	0	0	0	32	0	0	0	0	0	0	0	0
0	0	0	0	0	0	0	0	0	0	0	0	0	0
0	0	0	0	0	46	0	0	0	0	0	0	0	0
0	0	0	0	0	25	0	0	0	17	0	0	12	0
0	19	19	19	19	19	19	0	19	22	0	0	20	18
0	0	0	0	0	33	0	0	0	0	0	0	0	0
0	27	27	0	0	27	0	27	27	21	0	0	22	24
0	0	0	0	0	27	0	0	0	33	0	0	0	0
0	0	0	0	0	0	0	0	0	0	0	0	0	0
0	0	0	0	0	15	0	0	0	0	0	0	0	0
0	0	0	0	0	68	0	0	0	0	56	44	0	53
0	15	0	0	0	50	0	15	0	47	15	57	16	0
0	0	0	0	0	20	0	0	0	0	0	0	0	0
0	0	0	0	0	53	0	20	0	0	0	39	0	0
0	0	0	0	0	5	0	0	0	0	0	0	0	0
0	0	0	0	0	0	0	0	0	41	45	29	0	0
0	0	0	0	0	0	0	0	0	0	0	0	0	0
0	0	0	0	0	0	0	0	0	0	0	0	0	0
0	0	0	0	0	0	0	0	0	0	0	0	0	0
0	0	0	0	0	30	0	0	0	51	0	0	0	0
0	0	0	0	0	0	0	0	0	0	0	0	0	0
0	0	0	0	0	24	0	0	0	26	0	0	0	0
0	0	0	0	0	0	0	0	0	0	0	0	0	0
0	0	0	0	0	47	0	0	0	0	0	0	0	0
0	0	0	0	0	0	0	0	0	40	0	0	0	0
0	0	0	0	0	0	0	0	0	0	0	0	0	0
0	0	0	0	0	0	0	0	0	0	0	0	0	0
0	0	0	0	0	26	0	0	0	21	26	26	0	0
0	0	0	0	0	0	0	0	0	0	0	0	0	0
0	0	0	0	0	5	0	0	0	0	0	0	0	0
0	0	0	0	0	37	0	0	0	0	0	0	0	0
0	0	0	0	0	0	0	0	0	43	0	0	0	0
0	0	0	0	0	59	0	0	0	0	0	0	0	0
0	0	0	0	0	0	0	0	0	0	0	0	0	0
0	0	0	0	0	0	0	0	0	0	0	0	0	0
0	0	0	0	0	0	0	0	0	0	0	0	0	0
0	0	0	0	0	16	0	0	0	0	0	0	0	0
0	0	0	0	0	5	0	0	0	7	0	0	0	0
0	0	0	0	0	0	0	0	0	0	0	0	0	0
0	0	0	0	0	0	0	0	0	0	0	0	0	0
0	0	0	0	0	0	0	0	0	0	0	0	0	0
0	0	0	0	0	0	0	0	0	0	0	0	0	0
0	0	0	0	0	0	0	0	0	0	0	0	0	0
0	0	0	0	0	30	0	0	0	0	0	0	0	0
0	0	0	0	0	0	0	0	0	0	0	0	0	0
0	0	0	0	0	13	0	0	0	0	0	0	0	15
0	0	0	0	0	41	0	0	0	0	0	0	0	0
0	0	0	0	0	0	0	0	0	0	0	0	0	0
0	0	0	0	0	0	0	0	0	0	0	0	0	0
0	0	0	0	0	51	0	0	0	0	0	0	0	0
0	0	0	0	0	9	0	0	0	0	0	0	0	0
0	0	0	0	0	0	0	0	0	0	0	0	0	0
0	0	0	0	0	30	0	0	0	36	0	0	0	0
0	19	0	0	0	0	0	0	0	0	0	0	0	0
0	0	0	0	0	0	0	0	0	0	0	0	0	0
0	0	0	0	0	37	0	0	0	0	0	0	0	0
0	0	0	0	0	0	0	0	0	0	0	0	0	0
0	0	0	0	0	0	0	0	0	0	0	0	0	0
0	0	0	0	0	0	0	0	0	0	0	0	0	0
0	0	0	0	0	22	0	0	0	0	0	0	0	0
0	0	0	0	0	0	0	0	0	0	0	0	0	0
0	0	0	0	0	0	0	0	0	0	0	0	0	0
0	0	0	0	0	34	0	0	0	0	0	0	0	0
0	0	0	0	0	0	0	0	0	0	0	0	0	0
0	0	0	0	0	66	0	0	0	0	0	0	0	0
0	0	0	0	0	0	0	0	0	0	0	0	0	0
0	0	0	0	0	0	0	0	0	0	0	0	0	0
0	0	0	0	0	34	0	0	0	26	0	0	0	0
0	0	0	0	0	22	34	0	0	0	0	0	0	0
0	25	25	25	0	22	0	25	25	0	0	0	25	0
0	0	0	0	0	0	0	0	0	0	0	0	0	0
0	0	0	0	0	61	0	0	0	0	0	0	0	0
0	0	0	0	0	0	0	0	0	0	0	0	0	0
0	0	0	0	0	51	0	0	0	0	0	0	0	0
0	0	0	0	0	0	0	0	0	0	0	0	0	0
0	0	0	0	0	0	0	0	0	0	0	0	0	0
0	0	0	0	0	0	0	0	0	0	0	0	0	0
0	0	0	0	0	0	0	0	0	0	0	0	0	0
0	0	0	0	0	63	0	10	0	0	0	0	0	0
0	0	0	0	0	0	0	0	0	0	0	0	0	0
0	0	0	0	0	50	0	0	0	0	0	0	0	0
0	25	27	0	0	20	27	0	0	25	0	0	0	0
0	0	0	0	0	15	0	0	0	27	0	52	0	0
0	0	0	0	0	49	0	0	0	0	0	0	0	0
0	0	0	0	0	27	0	0	0	18	0	0	0	0
0	21	21	0	0	21	0	0	0	0	1	19	11	0
0	0	0	0	0	0	0	0	0	19	0	0	0	0
0	0	0	0	0	21	0	0	0	0	0	0	0	0
0	0	0	0	0	0	0	0	0	0	0	0	0	0
0	0	0	0	0	3	0	0	0	0	0	0	0	0
0	0	0	0	0	0	0	0	0	0	0	0	0	0
0	0	0	0	0	64	0	0	0	0	0	0	0	0
0	0	0	0	0	52	0	0	0	0	0	0	0	0
0	0	0	0	0	42	0	0	0	0	38	51	0	0
0	0	0	0	0	47	0	0	0	0	0	0	0	0
0	0	0	0	0	51	0	0	0	44	0	0	0	0
0	27	0	0	0	59	0	27	0	0	27	27	0	0
0	0	0	0	0	0	0	0	0	0	0	0	0	0
0	0	0	0	0	0	0	0	0	0	0	0	0	0
0	0	0	0	0	0	0	0	0	0	0	0	0	0
STATS
TN	291	298	301	305	130	291	291	298	235	265	267	281	291
FP	16	9	6	2	177	16	16	9	72	42	40	26	16

## Sheet: 2_Gpos_P
Cleavage site	Philius	Phobius	PrediSi	RPSP	SigCleave	SigHMM	SignalP-NN	SignalP-HMM	Signal-Blast	Signal-CF	Signal-3L	SOSUIsignal	SPOCTOPUS
40	38	34	40	0	23	39	40	40	40	40	40	38	38
29	29	29	29	29	29	27	29	29	29	29	29	27	29
43	43	43	43	43	43	0	43	43	50	43	43	31	43
59	32	0	32	0	25	0	33	32	43	20	28	35	25
25	24	24	32	24	24	0	24	24	26	24	24	32	34
35	27	0	35	35	0	0	35	35	33	35	35	30	35
32	32	32	32	32	32	0	32	32	31	32	32	0	32
33	33	29	33	0	0	23	33	33	33	33	33	0	33
31	31	31	31	0	31	25	31	31	31	31	31	29	29
29	28	28	29	28	29	28	29	29	29	28	29	35	29
27	25	25	25	25	22	25	25	25	27	25	25	25	27
34	34	34	34	34	34	34	34	34	34	34	34	29	33
30	30	30	30	30	30	21	30	30	30	20	30	21	29
33	33	33	33	33	33	31	33	33	33	33	33	33	33
28	28	28	28	28	28	28	28	28	28	28	28	28	26
36	36	36	36	34	36	0	36	36	36	36	36	36	36
39	39	39	39	39	59	37	39	39	39	39	39	39	39
14	22	34	0	0	25	32	32	25	18	18	0	21	24
41	34	34	41	41	41	0	41	41	41	41	41	34	41
43	0	0	43	43	43	43	43	43	43	43	43	0	0
33	33	33	33	33	33	29	33	33	33	33	33	33	36
37	37	37	37	37	37	37	37	37	37	37	37	0	37
27	27	29	29	27	29	27	27	29	0	27	27	27	27
43	30	35	35	35	35	29	35	35	43	35	35	30	32
30	30	30	30	28	0	30	30	30	30	30	30	30	30
30	30	30	30	0	0	30	30	30	30	30	30	0	30
26	24	24	33	26	26	31	26	33	26	33	33	33	31
29	29	29	29	0	29	29	29	29	29	29	29	0	29
32	32	32	32	32	32	27	32	32	32	32	32	32	30
36	36	36	36	36	36	33	36	36	36	33	36	0	33
31	27	27	31	0	25	0	31	31	31	31	31	26	31
42	27	27	28	27	21	28	27	35	42	27	27	33	37
27	27	27	27	27	27	27	27	27	27	27	27	27	29
29	29	29	29	29	27	29	29	29	29	29	29	29	29
29	29	29	29	29	27	0	29	29	29	29	29	0	29
27	27	27	27	27	27	27	27	27	27	27	27	27	29
27	27	27	27	27	27	27	27	27	27	27	27	27	27
31	22	16	31	0	16	17	31	31	31	31	31	0	28
35	27	27	27	27	20	24	27	27	27	27	27	30	29
27	27	27	27	27	27	24	27	27	27	27	27	27	29
27	27	27	27	27	27	27	27	27	27	27	27	0	27
30	30	30	30	30	30	30	30	30	30	30	30	30	31
28	25	28	28	28	28	18	28	28	26	28	28	20	25
42	42	42	42	42	42	42	42	42	42	42	42	33	42
40	26	26	31	26	35	31	31	31	37	26	31	32	40
45	45	45	45	45	45	0	45	45	45	45	45	35	45
42	36	36	36	0	24	36	37	36	33	36	36	38	37
28	28	28	28	28	32	29	28	28	27	28	28	34	20
23	0	25	0	0	22	27	27	36	23	23	23	34	25
43	43	43	43	43	45	0	43	43	32	43	43	32	43
25	25	25	25	25	25	25	25	25	25	25	25	0	27
17	19	21	22	17	17	19	19	19	27	19	19	17	19
33	28	28	0	33	28	0	33	33	33	28	33	28	32
49	44	44	44	44	44	44	44	44	50	44	44	35	46
31	31	31	31	31	28	26	31	31	26	31	31	31	31
30	30	30	30	30	30	22	30	30	30	30	30	0	30
29	29	29	29	26	29	0	26	29	29	29	29	29	28
29	29	29	29	29	29	29	29	29	28	29	29	35	28
30	30	30	30	30	30	26	30	30	27	30	30	25	30
35	21	21	0	35	35	21	35	35	35	35	15	0	22
26	24	26	24	26	26	17	26	26	26	26	26	19	24
27	27	27	27	27	27	27	27	27	27	27	27	0	28
27	27	27	27	27	27	27	27	27	27	27	27	0	27
38	23	23	25	23	23	0	38	38	38	23	23	28	23
31	30	31	0	31	31	0	31	31	31	31	31	26	30
24	24	24	24	24	17	19	24	24	24	24	24	22	24
32	20	32	32	32	17	0	32	32	32	32	32	0	21
27	27	27	27	27	27	27	27	27	27	27	27	0	27
27	24	24	24	24	17	19	25	24	27	24	24	22	24
25	25	25	25	25	25	0	25	0	25	25	25	0	25
29	29	29	29	29	26	0	29	29	29	29	29	29	28
30	30	30	30	0	31	31	31	30	30	33	30	31	31
32	32	32	32	32	32	32	32	32	32	32	32	32	32
36	30	30	36	0	37	0	36	37	35	37	37	30	35
34	38	38	38	38	38	0	38	38	34	38	38	0	37
25	25	25	25	25	24	22	25	25	25	25	25	25	27
28	28	28	28	28	26	27	28	28	28	28	28	28	26
27	27	27	27	27	19	0	27	27	28	27	27	20	25
29	29	29	29	29	29	0	29	29	29	29	29	0	29
41	41	41	41	41	41	41	41	41	40	41	41	35	41
29	29	29	29	29	29	29	29	29	29	29	29	21	29
31	29	31	31	31	24	31	31	31	31	31	31	24	30
29	29	29	29	29	30	20	29	29	29	29	29	29	29
46	46	46	46	46	46	33	46	46	46	46	46	35	46
34	0	27	27	27	0	27	27	33	0	46	34	0	24
31	31	31	31	31	31	31	31	31	31	31	31	31	31
28	28	36	36	26	36	0	28	36	31	36	36	0	0
30	30	30	30	30	30	30	30	30	31	30	30	24	29
32	32	29	32	32	33	33	32	32	32	29	29	29	34
31	29	29	31	0	21	25	31	31	31	43	31	29	26
34	25	26	26	25	25	19	25	31	34	25	26	0	27
27	27	27	27	27	27	18	27	27	25	27	27	27	25
30	23	35	29	23	33	30	35	35	31	30	30	25	33
44	25	21	0	0	7	25	27	35	33	44	45	0	23
27	27	27	27	27	27	25	27	27	27	27	27	27	27
41	41	41	41	41	41	41	41	41	41	41	41	0	41
31	31	31	31	31	31	0	31	31	31	31	31	33	31
29	22	22	29	0	29	0	29	29	29	0	0	20	22
32	32	30	32	32	22	30	32	32	32	32	32	32	31
39	30	30	30	30	30	30	30	30	33	30	30	30	35
46	0	46	0	46	46	0	39	46	46	46	46	35	46
33	33	33	33	28	33	33	33	33	33	33	33	0	27
29	22	22	29	0	29	0	29	29	29	29	29	29	29
23	23	23	23	21	23	23	23	23	23	23	23	23	20
41	41	36	41	41	35	0	41	41	41	41	41	0	35
42	37	42	42	42	37	0	42	42	41	42	42	0	41
32	27	25	54	0	25	0	32	32	32	54	32	27	28
26	29	31	26	24	31	0	26	26	26	26	31	29	32
30	21	23	28	30	21	0	30	30	30	30	30	21	30
29	29	29	29	29	29	29	29	29	29	29	29	35	29
23	23	23	23	23	23	23	23	23	23	23	23	23	23
30	30	30	30	30	30	30	30	30	30	63	30	30	29
38	37	0	37	37	37	0	38	37	38	37	37	0	37
41	34	0	41	0	41	0	41	41	41	41	41	35	39
24	0	0	0	0	56	0	0	0	45	9	45	0	0
41	34	34	41	41	0	0	41	41	41	41	41	34	41
29	29	29	29	29	22	0	29	29	29	29	29	29	20
37	37	37	37	37	32	37	37	37	43	37	37	37	39
34	34	34	34	34	34	0	34	35	34	34	35	34	34
29	29	29	29	29	29	23	29	31	28	29	29	0	30
25	25	25	25	25	25	25	25	25	25	25	25	25	25
30	21	30	30	30	32	17	30	30	30	30	30	14	30
20	20	20	27	0	0	20	22	0	20	17	17	24	20
33	31	22	31	31	22	31	33	33	33	33	33	28	33
27	27	20	27	27	20	27	27	27	27	20	27	27	26
26	26	26	26	26	26	15	26	26	26	26	26	26	23
29	22	29	29	0	0	22	29	29	29	29	29	25	29
21	21	21	21	21	21	19	21	21	21	21	21	19	21
32	27	27	32	32	27	0	32	32	32	32	32	32	30
27	27	27	27	27	27	25	27	27	27	27	27	22	27
28	24	28	28	28	22	22	28	28	25	28	28	20	24
31	23	0	31	31	23	0	31	31	31	31	31	0	0
47	47	47	47	47	47	45	47	47	48	47	47	38	47
32	32	25	32	32	25	32	32	32	32	32	32	32	31
41	31	30	41	41	31	26	41	41	41	41	31	29	36
38	38	38	38	38	38	39	38	38	38	38	38	32	39
29	29	29	29	29	29	0	29	29	29	29	29	29	29
34	36	36	36	36	36	36	36	36	34	36	36	36	36
26	26	26	26	28	26	0	26	26	26	28	28	28	28
26	26	26	26	26	24	0	26	26	26	26	26	30	27
30	30	30	30	30	30	23	30	30	30	30	30	30	32
30	30	30	30	30	25	25	30	30	27	30	30	35	33
29	29	29	29	0	30	29	29	29	29	29	29	29	30
53	0	0	53	53	53	53	53	53	53	53	53	0	53
23	23	23	23	23	23	23	23	23	25	23	23	23	26
24	24	24	24	24	24	21	24	24	24	24	24	24	24
32	24	24	32	28	24	24	32	32	32	32	32	0	31
27	0	0	0	0	0	0	31	27	23	27	27	0	0
33	33	33	33	33	33	0	33	33	34	33	33	33	35
24	24	24	24	24	23	24	24	24	27	24	24	24	24
28	28	28	28	28	20	28	28	28	35	28	28	28	28
34	28	28	35	0	55	25	28	33	35	55	33	33	41
38	32	38	38	38	32	0	32	38	39	38	38	30	38
26	19	26	26	26	19	0	26	26	26	26	26	19	23
26	26	26	26	26	28	19	26	26	26	26	26	26	26
30	29	29	30	30	30	29	30	30	30	30	30	30	31
25	24	24	24	24	24	21	24	24	25	24	24	20	24
25	20	24	25	24	8	21	24	24	25	25	24	19	24
22	20	20	22	20	22	20	20	20	22	20	20	20	20
40	21	21	0	0	18	21	40	40	40	40	40	23	23
27	27	27	27	27	50	27	27	27	27	27	27	27	27
29	29	29	29	29	29	29	29	29	29	29	29	0	20
31	31	31	31	29	29	29	31	31	31	31	31	34	32
27	27	27	27	27	27	27	27	27	27	27	27	25	27
28	28	28	28	28	40	0	28	28	29	28	28	23	28
41	41	41	41	41	41	41	41	41	41	41	41	32	41
41	41	41	41	41	41	41	41	41	41	41	41	35	41
25	25	25	25	25	25	0	25	25	29	25	25	25	25
TP	101	105	129	111	82	48	137	134	124	129	133	50	70
FN	67	63	39	57	86	120	31	34	44	39	35	118	98
Sensitivity	0.60119	0.625	0.767857	0.660714	0.488095	0.285714	0.815476	0.797619	0.738095	0.767857	0.791667	0.297619	0.416667
Specificity	0.97619	0.988095	0.97619	0.994048	0.5	0.988095	0.946429	0.982143	0.845238	0.940476	0.946429	0.940476	0.970238
Accuracy	0.78869	0.806548	0.872024	0.827381	0.494048	0.636905	0.880952	0.889881	0.791667	0.854167	0.869048	0.619048	0.693452

## Sheet: 2_Gpos_N
Cleavage site	OurPWMs	OurSVMs	Philius	Phobius	PrediSi	RPSP	SigCleave	SigHMM	SignalP-NN	SignalP-HMM	Signal-Blast	Signal-CF	Signal-3L	SOSUIsignal	SPOCTOPUS	Philius
0	24	0	24	0	0	0	24	0	24	24	36	0	0	0	0	25
0	0	0	0	0	0	0	0	0	0	0	0	0	0	0	0	0
0	0	0	0	0	0	0	49	0	0	0	0	37	38	0	14	0
0	0	0	0	0	0	0	8	0	0	0	0	0	0	0	0	0
0	0	0	0	0	0	0	0	0	0	0	0	0	0	0	0	0
0	24	0	0	0	0	0	24	0	0	0	35	0	0	0	0	0
0	0	0	0	0	0	0	6	0	0	0	0	0	0	0	0	0
0	0	0	0	0	0	0	0	0	0	0	0	0	0	0	0	0
0	0	0	0	0	0	0	0	0	0	0	0	0	0	0	0	0
0	0	0	0	0	0	0	0	0	0	0	0	1	0	0	0	0
0	0	0	0	0	0	0	36	0	0	0	0	0	0	0	0	0
0	0	0	0	0	0	0	9	0	0	0	0	0	0	0	0	0
0	0	0	0	0	0	0	0	0	0	0	0	0	0	0	0	0
0	0	0	0	0	0	0	55	0	0	0	0	0	0	0	0	0
0	0	0	0	0	0	0	52	0	0	0	0	0	0	0	0	0
0	0	0	0	0	0	0	44	0	0	0	0	0	0	0	0	0
0	0	0	0	0	0	0	36	0	0	0	0	0	0	0	0	0
0	0	0	0	0	0	0	0	0	0	0	38	0	0	0	0	0
0	0	0	0	0	0	0	34	0	0	0	0	0	0	0	0	0
0	0	0	0	0	0	0	0	0	0	0	0	0	0	0	0	0
0	0	0	0	0	0	0	0	0	0	0	0	0	0	0	0	0
0	0	0	0	0	0	0	10	0	0	0	0	0	0	0	0	0
0	0	30	0	0	0	0	69	0	0	0	0	0	0	0	0	0
0	24	24	0	0	0	0	24	0	0	0	25	0	0	0	0	0
0	0	0	0	0	0	0	52	0	0	0	0	0	0	0	0	0
0	0	0	0	0	0	0	24	0	0	0	0	0	0	0	0	0
0	0	0	0	0	0	0	0	0	0	0	0	0	0	0	0	0
0	10	37	0	0	0	0	37	0	37	0	24	37	37	0	0	0
0	0	48	0	0	0	0	48	0	0	0	0	0	0	0	0	0
0	37	37	0	0	0	0	37	0	0	0	0	0	0	0	0	0
0	10	10	0	0	0	0	65	0	0	0	0	0	0	0	0	0
0	0	0	0	0	0	0	57	0	0	0	0	0	0	0	0	0
0	0	0	0	0	0	0	0	0	0	0	0	0	0	0	0	0
0	0	0	0	0	0	0	52	0	0	0	0	0	0	0	0	0
0	0	28	0	0	0	0	8	0	0	0	0	0	0	0	0	0
0	0	0	0	0	0	0	0	0	0	0	0	0	0	0	0	0
0	0	0	0	0	0	0	0	0	0	0	0	0	0	0	0	0
0	0	0	0	0	46	0	46	0	46	0	0	0	0	0	0	0
0	0	0	0	0	0	0	24	0	0	0	0	24	27	15	0	0
0	0	0	17	0	0	0	0	0	0	0	0	0	0	0	0	18
0	0	0	0	0	0	0	0	0	0	0	0	0	0	0	0	0
0	47	0	0	0	0	0	5	0	0	0	16	0	0	0	13	0
0	41	41	0	0	0	0	41	0	0	0	0	0	0	0	0	0
0	0	0	0	0	0	0	0	0	0	0	0	0	0	0	0	0
0	0	0	0	0	0	0	0	0	0	0	0	0	0	0	0	0
0	33	0	0	0	50	0	42	0	0	0	0	62	0	22	0	0
0	0	0	0	0	0	0	0	0	0	0	0	0	0	0	0	0
0	0	0	0	0	0	0	0	0	0	0	0	0	0	0	0	0
0	0	0	0	0	0	0	0	0	0	0	0	0	0	0	0	0
0	0	0	0	0	0	0	13	0	0	0	0	0	0	0	0	0
0	0	0	0	0	0	0	0	0	0	0	0	0	0	0	0	0
0	0	0	0	0	0	0	0	0	0	0	0	0	0	0	0	0
0	0	0	0	0	0	0	0	0	0	0	0	0	0	0	0	0
0	33	65	0	0	0	0	65	0	0	0	0	0	0	0	0	0
0	0	0	0	0	0	0	0	0	0	0	0	0	0	0	0	0
0	0	0	0	0	0	0	0	0	0	0	55	1	0	0	0	0
0	32	0	0	0	0	0	16	0	28	0	0	0	0	0	0	0
0	40	40	0	0	0	0	40	0	0	0	0	0	0	0	0	0
0	0	0	0	0	0	0	0	0	0	0	0	0	0	0	0	0
0	19	0	0	0	0	0	58	0	0	0	0	0	0	0	0	0
0	0	0	0	0	0	0	0	0	0	0	0	0	0	0	0	0
0	0	0	0	0	0	0	0	0	0	0	0	0	0	0	0	0
0	0	0	0	0	0	0	35	0	0	0	0	0	0	0	0	0
0	0	0	0	0	0	0	0	0	0	0	0	0	0	0	0	0
0	0	0	0	0	0	0	64	0	0	0	19	0	0	0	0	0
0	0	0	0	0	0	0	62	0	0	0	0	0	0	0	0	0
0	0	0	0	0	0	0	17	0	0	0	0	0	0	0	0	0
0	26	26	26	0	27	26	26	0	26	26	0	26	26	26	0	27
0	17	0	0	0	0	0	0	0	0	0	0	0	0	0	62	0
0	0	0	44	26	44	0	44	43	42	44	49	44	42	0	0	45
0	0	0	0	0	0	0	56	0	0	0	0	0	0	0	0	0
0	14	0	0	0	0	0	43	0	0	0	88	0	0	0	0	0
0	0	0	0	0	0	0	61	0	0	0	0	0	0	0	0	0
0	0	0	0	44	0	0	0	0	0	0	0	0	0	0	43	0
0	45	0	0	0	0	0	45	0	0	0	0	0	56	0	0	0
0	0	0	0	0	0	0	0	0	0	0	0	0	0	0	0	0
0	0	0	0	0	0	0	0	0	0	0	0	0	0	0	0	0
0	0	0	0	0	0	0	64	0	0	0	10	0	0	0	0	0
0	0	0	0	0	0	0	59	0	0	0	0	0	0	0	0	0
0	0	0	0	0	0	0	0	0	0	0	0	0	0	0	0	0
0	0	0	0	0	0	0	0	0	0	0	0	0	0	0	0	0
0	0	0	0	0	0	0	64	0	0	0	0	0	0	0	0	0
0	14	14	0	0	0	0	14	0	0	0	0	0	0	22	0	0
0	0	0	0	0	0	0	0	0	0	0	0	0	0	0	0	0
0	0	0	0	0	0	0	0	0	0	0	0	0	0	0	0	0
0	48	55	0	0	0	0	50	0	0	0	52	0	48	0	0	0
0	0	0	0	0	0	0	6	0	0	0	0	1	13	0	0	0
0	0	0	0	0	0	0	0	0	0	0	0	0	0	0	0	0
0	0	0	0	0	0	0	0	0	0	0	0	0	0	0	0	0
0	47	0	0	0	0	0	0	0	0	0	0	0	0	0	0	0
0	0	0	0	0	0	0	0	0	35	0	30	0	0	25	0	0
0	0	0	0	0	0	0	0	0	0	0	0	0	0	0	35	0
0	50	50	0	0	0	0	0	0	0	0	0	0	0	0	0	0
0	0	0	0	0	0	0	46	0	0	0	0	0	0	0	0	0
0	0	0	0	0	0	0	0	0	0	0	0	0	0	0	0	0
0	0	0	0	0	0	0	0	0	0	0	0	0	0	0	0	0
0	0	0	0	0	0	0	60	0	0	0	0	0	0	0	0	0
0	0	0	0	0	0	0	16	0	0	0	0	0	0	0	0	0
0	0	0	0	0	0	0	0	0	0	0	0	0	0	0	0	0
0	0	0	0	0	0	0	0	0	0	0	0	0	0	0	0	0
0	0	0	0	0	0	0	0	0	0	0	0	0	0	0	0	0
0	58	27	0	0	0	0	58	58	0	0	0	0	0	0	0	0
0	0	0	0	0	0	0	0	0	0	0	0	0	0	0	0	0
0	16	0	0	0	0	0	0	0	0	0	68	0	0	0	0	0
0	0	0	0	0	0	0	0	0	0	0	0	0	0	0	0	0
0	0	0	0	0	0	0	0	0	0	0	0	0	0	11	0	0
0	0	0	0	0	0	0	28	0	0	0	0	0	0	0	0	0
0	63	63	0	0	0	0	24	0	24	0	0	0	0	29	0	0
0	0	0	0	0	0	0	0	0	0	0	0	0	0	0	0	0
0	0	0	0	0	0	0	0	0	0	0	0	0	0	0	0	0
0	0	0	0	0	0	0	0	0	0	0	0	0	0	0	0	0
0	0	32	0	0	0	0	58	0	0	0	0	0	0	0	0	0
0	0	0	0	0	0	0	0	0	0	0	0	0	0	0	0	0
0	0	0	0	0	0	0	0	0	0	0	0	0	0	0	0	0
0	0	0	0	0	0	0	36	0	0	0	34	0	0	0	0	0
0	13	0	0	0	0	0	11	0	0	0	0	0	0	19	0	0
0	0	0	0	0	0	0	15	0	0	0	0	0	0	0	0	0
0	0	0	0	0	0	0	58	0	0	0	34	0	0	0	0	0
0	0	0	0	0	0	0	42	0	0	0	26	0	0	0	0	0
0	0	0	0	0	0	0	59	0	0	0	0	0	0	0	0	0
0	0	0	0	0	0	0	0	0	0	0	0	0	0	0	0	0
0	0	0	0	0	0	0	0	0	0	0	0	0	0	0	0	0
0	0	0	0	0	0	0	3	0	0	0	0	0	0	0	0	0
0	0	0	0	0	0	0	63	0	0	0	0	0	0	0	0	0
0	0	0	0	0	0	0	0	0	0	0	0	0	0	0	0	0
0	25	0	0	0	0	0	61	0	0	0	0	0	0	0	0	0
0	0	0	0	0	0	0	0	0	0	0	15	0	0	0	0	0
0	0	0	0	0	0	0	0	0	0	0	0	0	0	0	0	0
0	0	0	0	0	0	0	0	0	0	0	0	0	0	0	0	0
0	0	0	0	0	0	0	0	0	0	0	0	0	0	0	0	0
0	0	0	0	0	0	0	0	0	0	0	0	0	0	0	0	0
0	15	15	0	0	0	0	0	0	0	0	0	0	0	0	0	0
0	0	0	0	0	0	0	0	0	0	0	0	0	0	0	0	0
0	0	56	0	0	0	0	36	0	0	0	0	0	0	0	0	0
0	0	0	0	0	0	0	61	0	0	0	0	0	0	0	0	0
0	0	0	0	0	0	0	64	0	0	0	0	0	0	0	0	0
0	0	0	0	0	0	0	32	0	0	0	0	0	0	0	0	0
0	0	0	0	0	0	0	45	0	0	0	0	0	0	0	0	0
0	63	63	0	0	0	0	29	0	0	0	0	0	0	0	0	0
0	0	0	0	0	0	0	0	0	0	0	0	0	0	0	0	0
0	0	0	0	0	0	0	0	0	0	0	43	0	0	0	0	0
0	0	0	0	0	0	0	37	0	0	0	0	0	0	0	0	0
0	35	0	0	0	0	0	35	0	0	0	46	0	0	0	0	0
0	0	0	0	0	0	0	0	0	0	0	0	0	0	0	0	0
0	55	55	0	0	0	0	11	0	0	0	0	0	0	0	0	0
0	16	0	0	0	0	0	0	0	0	0	0	0	0	0	0	0
0	0	0	0	0	0	0	5	0	0	0	0	0	0	0	0	0
0	0	0	0	0	0	0	0	0	0	0	0	0	0	0	0	0
0	0	0	0	0	0	0	0	0	0	0	0	0	0	0	0	0
0	0	0	0	0	0	0	7	0	0	0	0	0	0	0	0	0
0	0	0	0	0	0	0	11	0	0	0	0	0	0	0	0	0
0	34	0	0	0	0	0	51	0	0	0	24	0	0	0	0	0
0	0	0	0	0	0	0	0	0	0	0	16	0	0	16	0	0
0	0	0	0	0	0	0	0	0	0	0	0	0	0	0	0	0
0	0	0	0	0	0	0	0	0	0	0	0	0	0	0	0	0
0	0	0	0	0	0	0	0	0	0	0	0	0	0	0	0	0
0	0	0	0	0	0	0	64	0	0	0	43	0	0	0	0	0
0	0	0	0	0	0	0	0	0	0	0	0	0	0	0	0	0
0	0	0	0	0	0	0	0	0	0	0	7	0	0	0	0	0
0	0	0	0	0	0	0	0	0	0	0	0	0	0	0	0	0
0	0	0	0	0	0	0	0	0	0	0	0	0	0	0	0	0
0	0	0	0	0	0	0	0	0	0	0	0	0	0	0	0	0
0	0	61	0	0	0	0	0	0	0	0	0	0	0	13	0	0
0	0	0	0	0	0	0	63	0	0	0	0	0	0	0	0	0
0	0	0	0	0	0	0	0	0	0	0	0	0	0	0	0	0
0	0	0	0	0	0	0	23	0	0	0	30	0	0	0	0	0
0	0	0	0	0	0	0	52	0	0	0	0	0	0	0	0	0
0	12	12	0	0	0	0	38	0	12	0	10	44	59	0	0	0
STATS
TN	135	145	164	166	164	167	84	166	159	165	142	158	159	158	163
FP	33	23	4	2	4	1	84	2	9	3	26	10	9	10	5

## Sheet: 3_Euk_P
Cleavage site	Philius	Phobius	PrediSi	RPSP	SigCleave	SigHMM	SignalP-NN	SignalP-HMM	Signal-Blast	Signal-CF	Signal-3L	SOSUIsignal	SPOCTOPUS
29	29	29	29	29	29	34	29	29	29	29	29	29	29
26	26	26	26	26	26	26	26	26	26	26	26	24	25
30	27	27	27	27	27	27	27	27	30	27	27	35	28
26	25	26	26	26	26	26	26	26	26	26	25	26	25
28	28	28	26	28	24	28	28	28	28	28	28	24	27
30	30	30	30	30	28	30	30	30	30	30	30	30	30
21	21	21	21	21	21	21	21	21	21	21	21	21	21
23	23	22	23	23	23	23	23	23	23	23	23	23	23
23	23	22	23	23	23	23	23	23	23	23	23	23	23
23	23	23	23	23	23	23	23	23	23	23	23	23	23
23	23	23	23	23	23	23	23	23	23	23	22	23	23
21	21	21	21	21	21	21	21	21	21	21	21	21	23
27	0	27	27	27	20	57	27	27	27	27	27	27	28
27	27	27	27	27	20	27	27	27	27	27	27	30	29
28	0	27	27	27	24	27	27	27	28	27	27	25	28
22	22	22	22	21	22	0	24	22	22	22	22	20	27
26	0	26	26	26	28	26	26	26	26	26	26	32	9
20	20	20	20	20	20	20	20	20	20	0	0	21	29
26	26	26	26	26	26	26	26	26	23	26	21	21	27
24	24	24	24	24	24	24	24	24	24	24	24	23	24
22	22	22	22	22	21	14	22	22	12	0	0	18	19
18	18	18	18	18	18	18	18	18	18	18	18	18	18
18	18	18	18	18	18	18	18	18	18	18	18	18	18
27	27	27	27	27	27	27	27	27	27	27	27	27	27
18	18	18	18	18	18	15	18	18	18	15	15	20	21
23	23	22	23	23	23	23	23	23	23	23	23	23	23
23	23	23	23	23	23	23	23	23	23	23	23	23	23
19	21	19	19	19	0	19	19	19	19	19	19	16	19
24	27	27	27	27	27	27	27	27	24	27	27	27	27
18	19	19	19	19	13	19	19	19	18	19	19	14	19
19	19	19	19	19	20	19	19	19	19	19	19	20	19
15	17	15	20	17	15	15	20	15	15	15	18	17	18
21	21	21	21	21	15	21	21	21	21	21	21	30	21
26	26	26	26	26	26	26	26	26	26	26	26	25	26
22	25	25	23	22	22	22	22	22	22	22	25	13	25
22	22	33	22	22	22	22	22	22	22	22	22	23	25
25	25	25	25	25	25	31	25	25	25	25	25	21	24
27	27	33	27	27	27	27	27	27	27	27	27	34	25
24	25	24	19	24	25	26	24	24	24	53	25	22	26
25	22	25	25	25	20	25	25	25	25	25	22	23	25
22	23	22	22	22	20	20	22	23	22	22	22	27	22
25	25	25	25	25	19	25	25	25	25	25	25	25	26
34	34	0	34	34	34	34	34	34	34	34	34	28	34
34	34	34	34	34	34	34	34	34	34	34	34	28	34
18	18	18	18	18	18	18	18	18	18	18	18	16	18
23	0	0	23	23	0	19	23	0	23	18	21	30	21
20	20	20	20	20	20	20	20	20	20	20	20	21	20
20	20	20	20	20	20	20	20	20	20	20	20	21	20
30	30	30	28	30	24	30	30	30	30	30	28	27	30
21	21	21	21	21	21	0	21	21	21	29	21	25	0
20	20	20	18	0	18	20	20	20	20	20	20	17	20
41	41	0	41	41	41	41	41	41	41	41	41	35	43
19	19	19	19	19	19	19	19	19	16	19	19	16	16
19	19	19	19	19	19	19	19	19	19	19	17	16	20
21	21	21	21	21	16	21	21	21	21	21	17	23	24
22	22	22	22	22	18	18	22	22	25	22	22	23	22
31	22	16	16	16	16	15	16	16	31	16	16	16	22
20	20	20	20	20	15	15	20	20	20	20	20	21	20
34	34	34	34	34	34	34	34	34	34	34	34	28	35
27	27	31	27	27	27	27	27	27	27	27	27	22	28
34	34	34	34	34	28	34	34	34	34	34	34	28	35
32	32	32	23	24	23	23	23	32	32	23	23	23	29
20	25	25	25	25	22	25	25	25	20	25	21	25	22
23	23	22	23	23	23	23	23	23	23	23	23	23	23
34	34	34	34	34	34	0	34	34	34	34	34	0	34
27	27	27	27	27	27	20	27	27	24	27	27	21	27
22	22	22	22	22	22	23	22	22	22	22	22	22	22
23	23	23	23	23	23	23	23	23	23	23	23	24	24
16	16	16	16	16	16	16	16	16	16	16	16	17	15
16	16	16	16	15	16	16	16	16	16	15	16	17	14
16	18	16	16	18	16	16	18	16	16	16	16	17	0
16	18	16	16	16	18	15	23	16	16	18	18	17	15
25	25	25	27	27	25	25	25	29	25	34	29	21	29
26	26	26	26	26	26	26	26	26	26	26	26	26	23
18	18	18	18	18	17	18	18	18	18	18	18	18	18
25	22	22	22	25	22	22	25	22	25	25	22	20	25
18	18	18	17	17	18	18	17	18	18	18	18	19	18
20	20	20	20	20	0	0	20	20	18	20	20	20	17
20	20	18	20	24	20	20	20	20	20	20	16	17	21
19	24	19	19	19	15	19	19	19	18	24	19	19	24
19	24	19	19	19	15	19	19	19	18	24	15	19	20
19	24	19	19	19	15	19	19	19	18	24	19	19	24
23	23	23	23	23	23	23	23	23	23	23	23	23	23
19	19	19	19	19	19	19	19	19	24	19	19	20	19
19	24	19	19	19	15	19	19	19	18	24	19	19	24
20	20	20	20	20	20	20	20	20	20	20	20	22	22
20	20	20	20	20	20	20	20	20	20	20	20	22	22
19	19	19	19	19	19	25	19	19	17	25	19	23	21
31	31	29	31	31	26	31	31	31	31	31	31	29	29
26	26	26	26	26	26	26	26	26	26	26	26	22	26
23	23	23	23	23	23	23	23	23	23	23	23	23	24
23	23	23	23	23	23	23	23	23	23	23	23	23	24
26	26	26	26	26	23	26	26	26	26	26	26	32	26
24	24	24	24	24	24	24	24	24	24	24	24	24	24
23	23	28	23	23	23	23	23	23	23	23	23	23	24
18	18	18	18	18	18	18	18	18	18	18	18	21	19
18	18	18	18	18	18	18	18	18	18	18	18	21	19
19	18	18	18	18	18	18	18	18	19	18	18	22	19
16	16	16	16	16	16	16	16	16	16	16	16	15	16
32	32	32	32	32	32	28	32	32	32	32	27	32	32
37	37	37	37	0	37	41	29	37	37	39	37	37	37
24	26	28	28	26	26	26	26	26	24	28	28	26	28
21	21	21	21	21	0	21	21	21	21	21	21	20	19
23	23	23	23	23	23	23	23	23	23	23	23	19	22
20	20	22	20	20	20	20	20	20	23	20	20	23	22
20	20	22	20	20	20	20	20	20	27	20	20	23	53
22	20	20	22	22	0	26	22	22	22	22	22	0	22
20	20	20	20	20	15	20	20	20	20	20	20	17	20
35	35	35	35	35	35	0	35	35	35	35	35	0	35
21	21	21	21	21	21	21	21	21	21	21	21	21	21
22	22	20	20	22	22	22	22	20	22	22	22	20	51
19	19	19	19	19	19	19	19	19	19	19	19	16	19
20	20	20	20	20	20	20	20	20	20	20	20	17	20
26	29	29	29	29	29	29	29	29	26	29	29	29	29
27	27	27	20	20	20	23	27	27	27	20	23	27	25
19	19	19	16	19	21	22	19	19	19	16	19	21	19
16	16	16	16	16	16	16	16	16	16	16	16	20	22
17	17	17	17	17	17	18	17	17	17	17	17	19	18
26	24	26	26	26	26	26	26	24	26	26	26	21	26
26	26	26	26	26	21	26	26	26	26	26	26	21	24
26	26	26	26	26	24	26	26	26	26	26	26	21	24
20	20	20	20	20	16	20	20	20	20	14	20	27	42
41	0	0	0	0	0	0	41	0	41	52	28	0	0
25	25	25	25	25	19	25	25	25	25	25	25	25	25
23	23	22	23	22	15	23	23	23	23	23	23	23	22
23	20	20	20	23	20	23	20	20	23	20	20	20	23
24	26	26	0	21	22	21	21	21	21	21	21	22	22
22	22	22	22	22	22	22	22	22	22	22	22	28	24
20	22	20	0	20	20	0	20	20	20	20	22	0	0
20	20	20	20	20	20	0	20	20	20	20	20	28	22
31	31	31	31	31	31	30	31	31	31	31	29	11	32
28	28	20	0	28	0	28	18	18	28	0	0	27	19
33	33	0	33	0	33	33	30	33	32	33	33	0	33
32	32	32	27	32	27	32	27	32	32	27	27	0	32
20	20	20	20	20	20	20	20	20	16	20	20	20	27
16	0	21	0	21	0	0	21	21	16	57	21	20	0
25	25	25	25	25	25	25	25	25	25	25	25	35	22
15	15	15	16	15	15	15	15	15	15	15	15	14	15
16	16	16	16	16	16	16	16	16	16	16	16	15	0
16	16	16	16	16	16	16	16	16	16	16	16	15	0
16	16	16	16	16	16	16	16	16	16	16	16	15	0
27	27	27	27	27	20	28	27	27	27	27	27	25	27
19	19	19	19	19	19	19	19	19	19	19	19	17	21
16	16	16	16	16	16	16	16	16	16	16	16	21	19
19	19	19	19	19	19	17	19	19	23	19	19	17	19
19	19	19	17	19	19	17	19	19	23	19	19	17	19
22	22	22	22	22	22	22	22	22	22	22	22	24	24
30	22	22	22	0	16	22	22	22	30	0	0	19	22
20	20	20	20	20	20	20	20	20	20	20	20	25	20
17	15	15	17	0	15	17	15	15	17	15	15	19	18
17	17	17	17	0	17	0	17	17	17	17	17	18	18
17	17	17	17	17	17	17	17	17	17	17	17	18	18
24	24	18	16	24	16	24	24	24	24	24	24	20	24
22	17	22	22	22	22	17	22	22	22	22	17	18	21
22	22	22	22	22	22	22	22	22	22	22	22	18	21
27	27	27	27	27	20	28	27	27	27	27	27	25	27
20	20	20	20	20	15	20	20	20	20	20	20	27	20
19	0	19	0	19	0	0	19	19	19	19	19	20	16
19	19	19	19	19	19	0	19	19	19	19	19	17	0
22	21	19	19	19	19	19	19	19	22	18	19	30	19
18	18	18	18	18	18	18	18	18	18	18	18	18	18
23	26	26	24	24	22	25	24	24	23	24	22	18	25
22	24	24	22	22	22	23	22	24	22	22	22	26	24
22	22	22	22	22	22	22	22	22	22	22	22	24	22
22	22	22	22	22	22	19	22	22	22	22	22	21	22
26	29	29	26	26	26	25	25	29	26	25	25	34	25
19	19	19	19	19	19	19	19	19	19	19	19	24	19
19	19	19	19	19	19	20	19	19	20	19	19	15	20
18	18	18	18	18	18	18	18	18	18	18	18	19	59
19	19	19	19	19	19	19	19	19	19	19	19	17	19
33	33	33	33	33	33	33	33	33	33	33	33	33	34
19	19	29	19	19	19	19	19	19	21	19	19	21	19
18	30	32	21	0	20	30	20	20	18	32	19	22	30
30	0	0	0	0	0	0	30	0	30	30	30	24	0
24	22	22	22	22	16	24	24	22	24	24	24	19	47
32	32	32	32	32	32	32	32	32	32	32	32	32	32
19	19	19	19	19	19	19	19	19	19	19	19	17	19
19	19	19	19	19	19	19	19	19	19	19	19	16	19
23	23	23	23	23	23	23	23	23	24	23	23	28	23
19	19	19	19	19	19	19	19	19	19	60	19	22	21
17	15	15	17	15	15	15	15	15	17	15	15	15	15
19	19	19	19	19	19	19	19	19	19	19	19	14	19
25	23	25	25	25	0	0	25	28	25	50	23	29	23
24	22	29	23	24	22	29	24	23	24	23	23	24	24
19	19	19	19	19	19	25	19	19	19	0	0	17	19
23	23	23	21	21	17	23	23	23	23	23	21	25	23
21	21	21	21	21	21	21	21	21	21	21	21	21	35
23	23	23	23	23	0	0	23	23	23	23	23	16	20
23	23	23	0	23	0	0	23	23	23	23	23	22	0
21	21	22	22	21	21	0	22	22	21	42	22	27	20
32	32	32	32	32	32	0	32	32	32	32	32	32	0
26	26	26	26	0	21	26	26	21	26	28	26	25	25
22	22	19	22	22	22	22	22	22	22	22	22	19	20
24	23	24	0	0	0	24	24	24	24	24	24	20	14
28	28	28	0	28	0	0	28	28	28	28	28	28	27
22	0	0	0	0	23	0	23	0	22	52	22	26	19
17	22	22	22	20	22	22	17	22	17	26	22	21	24
23	23	22	23	23	23	23	23	23	23	23	22	23	23
23	23	22	23	23	23	23	23	23	23	23	23	23	23
Putative but high probable
TP	149	145	152	160	120	129	168	163	177	150	145	46	81
FN	50	54	47	39	79	70	31	36	22	49	54	153	118
Sensitivity	0.748744	0.728643	0.763819	0.80402	0.603015	0.648241	0.844221	0.819095	0.889447	0.753769	0.728643	0.231156	0.407035
Specificity	0.959799	0.984925	0.969849	1	0.899497	0.944724	0.984925	0.964824	0.773869	0.884422	0.929648	0.914573	0.884422
Accuracy	0.854271	0.856784	0.866834	0.90201	0.751256	0.796482	0.914573	0.89196	0.831658	0.819095	0.829146	0.572864	0.645729
ALL
TP	166	162	171	181	141	136	192	190	188	171	163	53	93
FN	62	66	57	47	87	92	36	38	40	57	65	175	135
TN	219	225	222	228	196	217	225	221	181	203	213	210	205
FP	9	3	6	0	32	11	3	7	47	25	15	18	23
Sensitivity	0.72807	0.710526	0.75	0.79386	0.618421	0.596491	0.842105	0.833333	0.824561	0.75	0.714912	0.232456	0.407895
Specificity	0.960526	0.986842	0.973684	1	0.859649	0.951754	0.986842	0.969298	0.79386	0.890351	0.934211	0.921053	0.899123
Accuracy	0.844298	0.848684	0.861842	0.89693	0.739035	0.774123	0.914474	0.901316	0.809211	0.820175	0.824561	0.576754	0.653509
MCC	0.707991	0.725619	0.742498	0.811284	0.492618	0.586506	0.837769	0.810155	0.618713	0.646753	0.665318	0.211694	0.352476

## Sheet: 3_Euk_N
Cleavage site	Philius	Phobius	PrediSi	RPSP	SigCleave	SigHMM	SignalP-NN	SignalP-HMM	Signal-Blast	Signal-CF	Signal-3L	SOSUIsignal	SPOCTOPUS
0	0	0	0	0	0	0	0	0	0	0	0	0	57
0	0	0	0	0	0	0	0	0	0	0	0	0	0
0	21	0	0	0	0	0	0	0	24	21	22	30	0
0	0	0	0	0	0	0	0	0	0	0	0	0	0
0	0	0	0	0	0	0	0	0	0	0	0	0	0
0	0	0	0	0	11	13	0	0	29	0	0	8	30
0	0	0	0	0	0	0	0	0	0	0	0	0	0
0	0	0	0	0	65	0	0	0	0	0	0	0	0
0	0	0	0	0	0	0	0	0	0	0	0	0	0
0	0	0	0	0	0	0	0	0	0	0	0	0	0
0	0	0	0	0	0	0	0	0	0	0	0	0	0
0	0	0	0	0	0	0	0	0	0	60	33	0	0
0	0	0	0	0	0	0	0	0	35	0	0	0	0
0	0	0	0	0	0	0	0	0	0	0	0	0	52
0	0	0	0	0	0	0	0	0	10	60	0	0	51
0	0	0	0	0	0	0	0	0	0	0	0	0	0
0	0	0	0	0	0	0	0	0	0	0	0	0	0
0	0	0	0	0	0	0	0	0	0	0	0	0	0
0	0	0	0	0	0	0	0	0	6	0	0	0	0
0	0	0	0	0	0	0	0	0	0	0	0	0	0
0	0	0	0	0	0	0	0	0	0	0	0	0	0
0	0	0	0	0	0	0	0	0	0	0	0	0	0
0	0	0	0	0	37	0	0	0	0	0	0	0	0
0	0	0	0	0	0	0	0	0	0	0	0	0	0
0	0	0	0	0	0	0	0	0	0	0	0	0	0
0	0	0	0	0	0	0	0	0	0	0	0	0	0
0	0	0	0	0	0	0	0	0	0	0	0	0	0
0	0	0	0	0	0	0	0	0	0	0	0	0	0
0	0	0	0	0	0	0	0	0	0	0	0	0	0
0	0	0	0	0	0	0	0	0	0	0	0	0	0
0	0	0	0	0	0	0	0	0	0	0	0	0	0
0	0	0	0	0	39	0	0	0	37	0	0	0	0
0	0	0	0	0	31	31	0	0	0	0	0	0	0
0	0	0	0	0	0	0	0	0	0	64	0	0	0
0	0	0	0	0	0	0	0	0	19	0	0	0	0
0	0	0	0	0	0	0	0	0	0	0	0	0	0
0	0	0	0	0	0	0	0	0	25	0	0	0	0
0	0	0	0	0	0	0	0	0	0	0	0	0	34
0	0	0	0	0	0	0	0	0	0	0	0	0	0
0	0	0	0	0	0	0	0	0	0	0	0	0	0
0	0	0	0	0	0	0	0	0	0	0	0	0	0
0	0	0	0	0	0	0	0	0	0	0	0	0	0
0	0	0	0	0	0	0	0	0	0	0	0	0	0
0	0	0	0	0	0	0	0	0	0	0	0	0	0
0	0	0	0	0	0	0	0	0	0	0	0	0	0
0	0	0	0	0	0	0	0	0	0	0	17	9	0
0	0	0	0	0	0	0	0	0	28	40	0	0	59
0	0	0	0	0	0	0	0	0	33	49	49	0	0
0	0	0	0	0	0	0	0	0	33	0	0	0	0
0	0	0	0	0	0	0	0	0	0	0	0	25	0
0	0	0	0	0	0	0	0	0	0	0	0	0	0
0	0	0	0	0	0	0	0	0	0	0	0	0	0
0	0	0	0	0	0	0	0	0	0	0	0	0	0
0	0	0	0	0	0	0	0	0	0	0	0	0	54
0	0	0	0	0	0	0	0	0	0	0	0	0	0
0	0	0	0	0	57	0	0	0	0	0	0	0	0
0	0	0	0	0	0	0	0	0	0	0	0	0	0
0	0	0	0	0	0	0	0	0	35	0	0	0	0
0	0	0	0	0	0	0	0	0	0	0	0	0	0
0	0	0	0	0	0	0	0	0	0	0	0	0	0
0	0	0	0	0	0	0	0	0	0	0	0	0	0
0	0	0	0	0	0	0	0	0	0	0	0	0	0
0	0	0	0	0	0	0	0	0	0	63	60	0	0
0	0	0	0	0	0	0	0	0	0	0	0	0	0
0	0	0	0	0	0	0	0	0	0	0	0	0	0
0	0	0	0	0	0	0	0	0	25	0	0	0	0
0	0	0	0	0	0	0	0	0	17	0	0	0	0
0	0	0	0	0	0	0	0	0	0	0	0	0	0
0	0	0	0	0	0	0	0	0	0	0	0	0	0
0	0	0	0	0	0	0	0	0	0	0	0	0	0
0	0	0	0	0	0	0	0	0	0	0	0	0	0
0	0	0	0	0	0	0	0	0	0	0	0	0	31
0	0	0	0	0	0	0	0	0	0	0	0	0	0
0	0	0	0	0	0	0	0	0	0	0	0	0	0
0	0	0	0	0	0	12	0	0	9	0	0	12	0
0	0	0	0	0	0	0	0	0	0	0	0	35	0
0	0	0	0	0	0	17	0	0	0	0	0	0	0
0	0	0	0	0	0	0	0	0	0	0	0	0	0
0	0	0	0	0	0	0	0	0	0	0	0	0	0
0	0	0	0	0	0	0	0	0	0	0	0	0	0
0	0	0	0	0	0	0	0	0	0	0	0	0	0
0	0	0	0	0	54	0	0	0	0	54	0	14	0
0	0	0	0	0	0	0	0	0	11	0	0	0	0
0	16	18	16	0	16	16	0	16	0	0	0	12	53
0	0	0	0	0	0	0	0	0	11	0	0	0	0
0	0	0	0	0	0	0	0	0	12	0	0	0	0
0	0	0	0	0	0	0	0	0	0	0	0	0	0
0	0	0	0	0	0	0	0	0	0	0	0	0	0
0	0	0	0	0	0	0	0	0	37	0	0	10	0
0	0	0	0	0	0	0	0	0	0	0	0	0	0
0	0	0	0	0	0	0	0	0	0	0	0	0	0
0	0	0	0	0	0	0	0	0	0	0	0	0	0
0	0	0	0	0	0	0	0	0	0	0	0	0	0
0	0	0	0	0	0	0	0	0	0	0	0	0	0
0	0	0	0	0	0	0	0	0	0	0	0	0	0
0	0	0	0	0	0	0	0	0	0	0	0	0	0
0	0	0	0	0	0	0	0	0	0	0	0	0	0
0	0	0	0	0	0	0	0	0	0	0	0	0	0
0	0	0	0	0	0	0	0	0	0	0	0	0	0
0	0	0	0	0	0	0	0	0	0	0	0	0	0
0	0	0	0	0	30	0	0	0	10	0	0	0	0
0	0	0	0	0	0	0	0	0	0	0	0	0	0
0	0	0	0	0	0	0	0	0	0	0	43	0	0
0	30	0	30	0	30	30	0	30	30	0	0	0	30
0	16	16	0	0	16	16	0	16	16	0	0	0	54
0	0	0	0	0	0	0	0	0	0	0	0	0	0
0	0	0	0	0	0	0	0	0	36	0	0	0	0
0	0	0	0	0	0	0	0	0	0	27	54	0	0
0	0	0	0	0	0	0	0	0	0	0	0	0	57
0	0	0	0	0	0	0	0	0	0	0	0	0	0
0	0	0	0	0	0	0	0	0	0	0	0	0	0
0	0	0	0	0	0	0	0	0	0	0	0	0	0
0	0	0	0	0	0	0	0	0	0	0	0	0	0
0	0	0	0	0	0	0	0	0	0	0	0	0	0
0	0	0	0	0	0	0	0	0	0	0	0	0	0
0	0	0	0	0	12	0	0	0	0	0	0	10	15
0	26	0	0	0	49	0	21	26	49	49	0	0	0
0	55	0	56	0	56	0	0	56	34	56	0	0	55
0	0	0	0	0	0	0	0	0	0	0	0	0	0
0	0	0	0	0	0	0	0	0	0	0	0	0	0
0	0	0	0	0	0	22	0	0	0	0	0	0	0
0	0	0	0	0	0	0	0	0	0	0	0	0	0
0	0	0	0	0	0	0	0	0	0	0	0	0	0
0	0	0	0	0	0	0	0	0	0	0	0	0	0
0	0	0	0	0	0	0	0	0	0	0	0	0	0
0	0	0	55	0	55	0	0	0	29	55	44	0	0
0	0	0	0	0	0	0	0	0	0	0	0	0	0
0	0	0	0	0	0	0	0	0	0	0	0	0	0
0	0	0	0	0	0	0	0	0	30	0	0	0	0
0	0	0	0	0	0	0	0	0	0	0	0	0	45
0	0	0	0	0	0	0	0	0	0	0	0	0	0
0	0	0	0	0	0	0	0	0	0	0	0	0	0
0	0	0	0	0	0	0	0	0	0	0	0	0	0
0	0	0	0	0	0	0	0	0	0	0	0	0	0
0	0	0	0	0	0	0	0	0	0	0	56	0	0
0	0	0	0	0	0	0	0	0	45	16	0	0	0
0	0	0	0	0	0	13	0	0	16	0	13	0	0
0	0	0	0	0	0	0	0	0	0	0	0	0	0
0	0	0	0	0	0	0	0	0	0	0	0	0	0
0	0	0	0	0	0	0	0	0	0	40	20	0	0
0	30	30	39	0	0	39	0	39	0	0	0	31	30
0	34	0	34	0	34	0	0	34	33	34	20	0	34
0	0	0	0	0	0	0	0	0	0	0	0	0	0
0	0	0	0	0	0	0	0	0	0	50	22	0	0
0	0	0	0	0	0	0	0	0	0	0	0	0	0
0	0	0	0	0	0	0	0	0	0	44	0	0	20
0	0	0	0	0	0	0	0	0	0	0	0	0	40
0	0	0	0	0	0	0	0	0	0	0	0	0	0
0	0	0	0	0	0	0	0	0	0	0	0	0	0
0	0	0	0	0	0	0	0	0	0	0	0	0	0
0	0	0	0	0	0	0	0	0	0	0	0	0	0
0	0	0	0	0	0	0	0	0	0	0	0	11	0
0	0	0	0	0	0	0	0	0	0	0	0	0	0
0	0	0	0	0	0	0	0	0	0	0	0	0	0
0	0	0	0	0	0	60	0	0	0	0	0	0	0
0	0	0	0	0	0	0	0	0	30	0	0	0	0
0	0	0	0	0	0	0	0	0	50	0	0	0	0
0	0	0	0	0	0	0	0	0	35	0	0	0	0
0	0	0	0	0	0	0	0	0	0	0	0	0	0
0	0	0	0	0	0	0	18	0	0	0	0	12	0
0	0	0	0	0	0	0	0	0	0	0	0	0	0
0	0	0	0	0	0	0	0	0	0	0	0	0	0
0	0	0	0	0	0	0	0	0	29	11	0	32	0
0	0	0	0	0	0	0	0	0	0	0	0	0	0
0	0	0	0	0	5	0	22	0	35	44	0	5	15
0	0	0	0	0	0	0	0	0	0	0	0	0	0
0	0	0	0	0	54	0	0	0	0	0	0	0	0
0	0	0	0	0	0	0	0	0	0	0	0	0	0
0	0	0	0	0	0	0	0	0	60	57	0	0	0
0	0	0	0	0	0	0	0	0	24	0	0	0	51
0	0	0	0	0	0	0	0	0	20	44	0	0	0
0	0	0	0	0	0	0	0	0	0	0	0	0	0
0	0	0	0	0	0	0	0	0	0	0	0	0	0
0	0	0	0	0	0	0	0	0	0	0	0	0	0
0	0	0	0	0	0	0	0	0	0	0	0	29	0
0	0	0	0	0	0	0	0	0	0	0	0	0	0
0	0	0	0	0	0	0	0	0	0	0	0	0	0
0	0	0	0	0	0	0	0	0	0	0	0	0	0
0	0	0	0	0	0	0	0	0	0	0	0	0	0
0	0	0	0	0	0	0	0	0	0	51	41	0	0
0	0	0	0	0	0	0	0	0	14	0	0	0	0
0	0	0	0	0	0	0	0	0	0	0	0	0	0
0	0	0	0	0	0	0	0	0	0	0	0	0	0
0	0	0	0	0	0	0	0	0	42	0	0	0	0
0	0	0	0	0	0	0	0	0	0	0	0	0	0
0	0	0	0	0	0	0	0	0	43	0	0	0	0
0	0	0	0	0	0	0	0	0	0	0	0	0	0
0	0	0	0	0	32	0	0	0	0	0	0	0	0
0	0	0	0	0	0	0	0	0	0	0	0	0	0
0	0	0	0	0	0	0	0	0	14	0	0	0	0
0	0	0	0	0	0	0	0	0	0	0	0	0	0
0	0	0	0	0	33	0	0	0	0	0	0	0	0
0	0	0	0	0	0	0	0	0	23	0	0	23	0
0	0	0	0	0	0	0	0	0	28	0	0	0	0
0	0	0	0	0	0	0	0	0	0	0	0	0	0
0	0	0	0	0	0	0	0	0	0	0	0	0	60
0	0	0	0	0	0	0	0	0	0	58	0	0	0
0	0	0	0	0	0	0	0	0	0	0	0	0	55
0	0	0	0	0	0	0	0	0	22	0	0	0	0
TN	191	196	193	199	179	188	196	192	154	176	185	182	176
FP	8	3	6	0	20	11	3	7	45	23	14	17	23

[truncated: 4 more sheets: 3_Gneg_P, 3_Gneg_N, 3_Gpos_P, 3_Gpos_N]
